# Supplementary material for: Organization of Enzyme Concentration across the Metabolic Network in Cancer Cells
Source: PLoS One. 2015 Jan 26;10(1):e0117131. doi: 10.1371/journal.pone.0117131 (PMC4306493; doi:10.1371/journal.pone.0117131)
Supplement: S1 Table — Table contains cell protein copy number’s (CPC’s) derived from the label-free quantification (LFQ) output generated using the MaxQuant [41] software package and originally described by Moghaddas Gholami et al.[19]. (XLSX) [file pone.0117131.s001.xlsx]

## Sheet: Legend
Supplemental Table S1: Protein group table; contains information on CPC quantifcation of the identified proteins in the processed raw-files
Accession
Protein IDs	Identifier(s) of protein(s) contained in the protein group. They are sorted by number of identified peptides in descending order.
Majority protein IDs	These are the IDs of those proteins that have at least half of the peptides that the leading protein has.
Peptide counts (all)	Number of peptides associated with each protein in protein group, occuring in the order as the protein IDs occur in the 'Protein IDs' column. Here distinct peptide sequences are counted. Modified forms or different charges are counted as one peptide.
Peptide counts (razor+unique)	Number of peptides associated with each protein in protein group, occuring in the order as the protein IDs occur in the 'Protein IDs' column. Here distinct peptide sequences are counted. Modified forms or different charges are counted as one peptide.
Peptide counts (unique)	Number of peptides associated with each protein in protein group, occuring in the order as the protein IDs occur in the 'Protein IDs' column. Here distinct peptide sequences are counted. Modified forms or different charges are counted as one peptide.
Fasta headers	Fasta headers(s) of protein(s) contained within the group.
Proteins	Number of proteins contained within the group. This corresponds to the number of entries in the colum 'Protein IDs'.
Peptides	The total number of peptide sequences associated with the protein group (i.e. for all the proteins in the group).
Razor + unique peptides	The total number of razor + unique peptides associated with the protein group (i.e. these peptides are shared with another protein group).
Unique peptides	The total number of unique peptides associated with the protein group (i.e. these peptides are not shared with another protein group).
Sequence coverage [%]	Percentage of the sequence that is covered by the identified peptides of the best protein sequence contained in the group.
Unique + razor sequence coverage [%]	Percentage of the sequence that is covered by the identified unique and razor peptides of the best protein sequence contained in the group.
Unique sequence coverage [%]	Percentage of the sequence that is covered by the identified unique peptides of the best protein sequence contained in the group.
Mol. weight [kDa]	Molecular weight of the leading protein sequence contained in the protein group.
Sequence length	The length of the leading protein sequence contained in the group.
Sequence lengths	The length of all sequences of the proteins contained in the group.
PEP	Posterior Error Probability of the identification. This value essentially operates as a p-value, where smaller is more significant.
id	A unique (consecutive) identifier for each row in the proteinGroups table, which is used to cross-link the information in this file with the information stored in the other files.
Peptide IDs	Identifier(s) of the associated peptide sequence(s) summary.
Peptide is razor	Indicates for each peptide ID if it is a razor or group unique peptide (true) or a non unique non razor peptide (false).
Best MS/MS	The identifier of the best (in terms of quality) MS/MS scans identifying the peptides of this protein, referenced against the msms table.
Oxidation (M) site IDs	Identifier(s) for site(s) associated with the protein group, which show(s) evidence of the modification, referenced against the appropriate modification site file.
Oxidation (M) site positions	Positions of the sites in the leading protein of this group.
CPC_XXX	CPC quantification

## Sheet: CPC_proteome profiles
Accession	Protein IDs	Majority protein IDs	Peptide counts (all)	Peptide counts (razor+unique)	Peptide counts (unique)	Fasta headers	Proteins	Peptides	Razor + unique peptides	Unique peptides	Sequence coverage [%]	Unique + razor sequence coverage [%]	Unique sequence coverage [%]	Mol. weight [kDa]	Sequence length	Sequence lengths	PEP	id	Peptide IDs	Peptide is razor	Mod. peptide IDs	Evidence IDs	MS/MS IDs	Best MS/MS	Oxidation (M) site IDs	Oxidation (M) site positions	CPC_BREAST_BT549	CPC_BREAST_HS578T	CPC_BREAST_MCF7	CPC_BREAST_MCF7ADR	CPC_BREAST_MDAMB231	CPC_BREAST_MDAMB435	CPC_BREAST_T47D	CPC_CNS_SF268	CPC_CNS_SF295	CPC_CNS_SF539	CPC_CNS_SNB19	CPC_CNS_SNB75	CPC_CNS_U251	CPC_COLON_COLO205	CPC_COLON_HCC2998	CPC_COLON_HCT116	CPC_COLON_HCT15	CPC_COLON_HT29	CPC_COLON_KM12	CPC_COLON_SW620	CPC_LEUK_CCRFCEM	CPC_LEUK_HL60	CPC_LEUK_K562
IPI00000001	IPI00000001;IPI00643664;IPI00218609;IPI00641873	IPI00000001;IPI00643664;IPI00218609;IPI00641873	6;6;6;6	6;6;6;6	6;6;6;6	>IPI:IPI00000001.2|SWISS-PROT:O95793-1|TREMBL:A8K622;Q59F99|ENSEMBL:ENSP00000360922;ENSP00000379466|REFSEQ:NP_059347|H-INV:HIT000329496|VEGA:OTTHUMP00000031233 Tax_Id=9606 Gene_Symbol=STAU1 Isoform Long of Double-stranded RNA-binding protein Staufen homolo	4	6	6	6	17.2	17.2	17.2	63.182	577	577;502;496;494	1.6813e-42	90	10145;23780;62423;73362;75603;108234	True;True;True;True;True;True	11014;11015;25627;67392;80535;82974;118392	246822;246823;246824;246825;246826;246827;246828;246829;525125;525126;525127;525128;525129;525130;525131;525132;525133;525134;525135;525136;525137;525138;525139;525140;525141;525142;525143;525144;525145;1430777;1430778;1665170;1714438;2456442;2456443;2456444;2456445;2456446	503608;503609;503610;503611;503612;503613;503614;503615;503616;503617;503618;503619;503620;1057824;1057825;1057826;1057827;1057828;1057829;1057830;1057831;1057832;1057833;1057834;1057835;1057836;1057837;1057838;1057839;1057840;1057841;1057842;1057843;1057844;1057845;1057846;1057847;1057848;1057849;1057850;2886079;2886080;3352148;3450658;4936454;4936455;4936456;4936457;4936458;4936459;4936460	503611;1057840;2886079;3352148;3450658;4936454	164;165	454;563	1625.98			2450.8			6725.78	5287.78							3437.27			10375.9
IPI00000005	IPI00000005	IPI00000005	13	13	3	>IPI:IPI00000005.1|SWISS-PROT:P01111|TREMBL:Q5U091|ENSEMBL:ENSP00000358548|REFSEQ:NP_002515|VEGA:OTTHUMP00000013879 Tax_Id=9606 Gene_Symbol=NRAS GTPase NRas	1	13	13	3	75.7	75.7	23.8	21.229	189	189	0	91	68649;79240;82608;82609;85586;85587;87000;93956;95553;95949;99339;105192;105193	True;True;True;True;True;True;True;True;True;True;True;True;True	74180;86936;90559;90560;90561;93698;93699;95220;102748;104486;104915;108626;115015;115016	1579015;1579016;1579017;1579018;1579019;1579020;1579021;1579022;1579023;1579024;1579025;1579026;1579027;1579028;1579029;1579030;1579031;1579032;1579033;1579034;1579035;1579036;1579037;1579038;1579039;1579040;1579041;1579042;1579043;1579044;1579045;1579046;1579047;1579048;1579049;1579050;1579051;1579052;1579053;1579054;1579055;1579056;1579057;1579058;1579059;1579060;1579061;1579062;1579063;1579064…	3186954;3186955;3186956;3186957;3186958;3186959;3186960;3186961;3186962;3186963;3186964;3186965;3186966;3186967;3186968;3186969;3186970;3186971;3186972;3186973;3186974;3186975;3186976;3186977;3186978;3186979;3186980;3186981;3186982;3186983;3186984;3186985;3186986;3186987;3186988;3186989;3186990;3186991;3186992;3186993;3186994;3186995;3186996;3186997;3186998;3186999;3187000;3187001;3187002;3187003…	3187076;3590354;3705897;3705922;3803163;3803222;3860195;4164962;4238646;4266528;4432813;4763610;4763618	166;167;168	67;72;111	72606.1	69897.3	77450.1	43682.7	51841.1	15784	21733.4	62243.9	19687.5	63322	57845.5	69419	65919.5	11748.7	42817.4	30786.5	36907	27114.5	29423	25821.5	35956.1	7729.08	11843.5
IPI00000006	IPI00000006;IPI00741763;IPI00796085	IPI00000006;IPI00741763	12;10;4	2;2;1	2;2;1	>IPI:IPI00000006.1|SWISS-PROT:P01112|ENSEMBL:ENSP00000309845;ENSP00000373382;ENSP00000380723;ENSP00000407586|REFSEQ:NP_001123914;NP_005334|H-INV:HIT000080764|VEGA:OTTHUMP00000162769;OTTHUMP00000166055 Tax_Id=9606 Gene_Symbol=HRAS GTPase HRas;>IPI:IPI007417	3	12	2	2	72.5	11.1	11.1	21.298	189	189;170;93	0	92	68649;79240;82608;82609;85586;85587;87069;93957;95553;95950;99339;105192	False;False;False;False;False;False;True;True;False;False;False;False	74180;86936;90559;90560;90561;93698;93699;95291;102749;104486;104916;108626;115015	1579015;1579016;1579017;1579018;1579019;1579020;1579021;1579022;1579023;1579024;1579025;1579026;1579027;1579028;1579029;1579030;1579031;1579032;1579033;1579034;1579035;1579036;1579037;1579038;1579039;1579040;1579041;1579042;1579043;1579044;1579045;1579046;1579047;1579048;1579049;1579050;1579051;1579052;1579053;1579054;1579055;1579056;1579057;1579058;1579059;1579060;1579061;1579062;1579063;1579064…	3186954;3186955;3186956;3186957;3186958;3186959;3186960;3186961;3186962;3186963;3186964;3186965;3186966;3186967;3186968;3186969;3186970;3186971;3186972;3186973;3186974;3186975;3186976;3186977;3186978;3186979;3186980;3186981;3186982;3186983;3186984;3186985;3186986;3186987;3186988;3186989;3186990;3186991;3186992;3186993;3186994;3186995;3186996;3186997;3186998;3186999;3187000;3187001;3187002;3187003…	3187076;3590354;3705897;3705922;3803163;3803222;3862258;4164986;4238646;4266563;4432813;4763610	166;167;169	67;72;111		2600.56						2618.58					2898.5					5651.33	1500.53
IPI00000013	IPI00000013	IPI00000013	2	1	1	>IPI:IPI00000013.1|SWISS-PROT:O60911|TREMBL:B2R717|ENSEMBL:ENSP00000259470|REFSEQ:NP_001324|H-INV:HIT000252685|VEGA:OTTHUMP00000021738 Tax_Id=9606 Gene_Symbol=CTSL2 Cathepsin L2	1	2	1	1	5.7	3.6	3.6	37.329	334	334	9.2309e-07	93	40095;103665	False;True	43273;113345	896507;896508;896509;896510;896511;896512;896513;896514;896515;896516;896517;896518;896519;896520;896521;896522;896523;896524;896525;896526;896527;896528;896529;896530;896531;896532;896533;896534;896535;896536;896537;896538;896539;896540;896541;896542;2327039;2327040	1817262;1817263;1817264;1817265;1817266;1817267;1817268;1817269;1817270;1817271;1817272;1817273;1817274;1817275;1817276;1817277;1817278;1817279;1817280;1817281;1817282;1817283;1817284;1817285;1817286;1817287;1817288;1817289;1817290;1817291;1817292;1817293;1817294;1817295;1817296;1817297;1817298;1817299;1817300;1817301;1817302;1817303;1817304;1817305;1817306;1817307;1817308;1817309;1817310;4667003…	1817300;4667006
IPI00000030	IPI00000030;IPI00946908;IPI00219543;IPI00946763;IPI00219544;IPI00947369	IPI00000030;IPI00946908;IPI00219543;IPI00946763;IPI00219544	25;25;23;21;21;6	25;25;23;21;21;6	19;19;17;16;15;4	>IPI:IPI00000030.1|SWISS-PROT:Q14738-1|TREMBL:A8K6Y2|ENSEMBL:ENSP00000417963|REFSEQ:NP_006236|VEGA:OTTHUMP00000016416 Tax_Id=9606 Gene_Symbol=PPP2R5D Isoform Delta-1 of Serine/threonine-protein phosphatase 2A 56 kDa regulatory subunit delta isoform;>IPI:IP	6	25	25	19	44.9	44.9	34.6	69.991	602	602;594;570;504;496;155	0	95	2247;3811;6938;13238;18258;19143;25878;29722;32005;32006;57457;63711;78183;78184;79569;82902;82932;84546;90133;96627;100410;106271;106441;107023;115225	True;True;True;True;True;True;True;True;True;True;True;True;True;True;True;True;True;True;True;True;True;True;True;True;True	2423;4104;4105;7495;7496;14343;19743;20684;20685;27917;32046;34550;34551;62030;68912;85800;85801;87288;90871;90904;92601;98588;105653;109782;109783;116174;116369;116370;117021;117022;125952	55685;55686;93030;93031;93032;93033;93034;93035;93036;93037;93038;93039;93040;93041;93042;93043;93044;93045;93046;93047;93048;93049;93050;93051;93052;93053;93054;175411;175412;175413;310262;310263;310264;310265;310266;310267;310268;310269;310270;310271;310272;310273;310274;310275;310276;310277;310278;310279;310280;310281;310282;310283;310284;310285;310286;310287;310288;310289;310290;310291;310292…	114485;114486;114487;190060;190061;190062;190063;190064;190065;190066;190067;190068;190069;190070;190071;190072;190073;190074;190075;190076;190077;190078;190079;190080;190081;190082;190083;190084;190085;190086;190087;190088;190089;190090;190091;190092;190093;357974;357975;357976;626365;626366;626367;626368;626369;626370;626371;626372;626373;626374;626375;626376;626377;626378;626379;626380;626381;…	114486;190089;357975;626392;842590;882534;1122120;1295777;1407914;1407928;2630200;2939737;3553502;3553520;3602514;3716754;3717355;3765011;4002435;4310444;4476672;4827131;4836203;4866912;5256047	170;171;172;173;174	152;174;432;446;558	3249.74	740.256	11798.6	12748.5	98941.9	15581.3	14936.2	16639.1	6925.74	8912.68	9006.09	13400.1	9629.71	5476.43	1780.58	14230.7	9096.5	13043.3	9988.65	9766.6	23711.3		5960.44
IPI00000041	IPI00000041;IPI00893313	IPI00000041	9;3	7;3	7;3	>IPI:IPI00000041.1|SWISS-PROT:P62745|TREMBL:B2R692;B4DMJ8|ENSEMBL:ENSP00000272233|REFSEQ:NP_004031|H-INV:HIT000044271|VEGA:OTTHUMP00000115947 Tax_Id=9606 Gene_Symbol=RHOB Rho-related GTP-binding protein RhoB	2	9	7	7	44.4	31.1	31.1	22.123	196	196;68	0	96	21979;26571;40491;40492;47949;68650;82302;86042;94786	True;True;True;True;True;True;False;True;False	23726;28660;43697;43698;51797;74181;90228;94182;103646	489880;489881;489882;489883;489884;572878;572879;572880;572881;572882;572883;572884;572885;572886;903238;903239;903240;903241;903242;903243;903244;1089046;1089047;1089048;1089049;1089050;1089051;1089052;1089053;1089054;1089055;1089056;1089057;1089058;1089059;1089060;1089061;1089062;1579088;1579089;1579090;1579091;1579092;1579093;1579094;1579095;1579096;1842667;1842668;1842669;1842670;1842671;1842…	987854;987855;987856;987857;987858;1148750;1148751;1148752;1148753;1148754;1148755;1148756;1148757;1148758;1148759;1148760;1148761;1148762;1828596;1828597;1828598;1828599;1828600;1828601;1828602;1828603;2207826;2207827;2207828;2207829;2207830;2207831;2207832;2207833;2207834;2207835;2207836;2207837;2207838;2207839;2207840;2207841;2207842;2207843;2207844;2207845;2207846;2207847;2207848;3187138;3187…	987857;1148752;1828596;1828603;2207834;3187138;3692312;3822815;4205492					15866.1	1670.45			3624.24		2215.7	8293.06	5766.61		2272.66				2977.79		3030.44
IPI00000049	IPI00000049;IPI00747054	IPI00000049;IPI00747054	1;1	1;1	1;1	>IPI:IPI00000049.4|TREMBL:A6NLJ6|ENSEMBL:ENSP00000372198 Tax_Id=9606 Gene_Symbol=TNFSF10 Putative uncharacterized protein TNFSF10;>IPI:IPI00747054.1|SWISS-PROT:P50591|TREMBL:Q6IBA9|ENSEMBL:ENSP00000241261|REFSEQ:NP_003801|H-INV:HIT000219521|VEGA:OTTHUMP000	2	1	1	1	4	4	4	34.587	298	298;281	3.2705e-05	97	99433	TRUE	108724	2216055	4435980;4435981	4435981
IPI00000051	IPI00000051	IPI00000051	13	13	13	>IPI:IPI00000051.4|SWISS-PROT:O60925|ENSEMBL:ENSP00000261813|REFSEQ:NP_002613|H-INV:HIT000258903|VEGA:OTTHUMP00000159560 Tax_Id=9606 Gene_Symbol=PFDN1 Prefoldin subunit 1	1	13	13	13	77.9	77.9	77.9	14.21	122	122	1.3136e-94	98	970;971;972;3278;19582;19787;40164;50642;54599;70326;93448;104629;105313	True;True;True;True;True;True;True;True;True;True;True;True;True	1039;1040;1041;3533;21156;21380;43346;54744;58943;76319;76320;102191;114387;115152	21208;21209;21210;21211;21212;21213;21214;21215;21216;21217;21218;21219;21220;21221;21222;21223;21224;21225;21226;21227;21228;21229;21230;21231;21232;21233;21234;21235;21236;21237;21238;21239;21240;21241;21242;21243;21244;21245;21246;21247;21248;21249;21250;21251;21252;21253;21254;21255;21256;21257;21258;21259;21260;21261;21262;21263;21264;21265;21266;21267;21268;21269;21270;21271;21272;21273;212…	42074;42075;42076;42077;42078;42079;42080;42081;42082;42083;42084;42085;42086;42087;42088;42089;42090;42091;42092;42093;42094;42095;42096;42097;42098;42099;42100;42101;42102;42103;42104;42105;42106;42107;42108;42109;42110;42111;42112;42113;42114;42115;42116;42117;42118;42119;42120;42121;42122;42123;42124;42125;42126;42127;42128;42129;42130;42131;42132;42133;42134;42135;42136;42137;42138;42139;421…	42077;42232;42278;160203;900214;909753;1818652;2361435;2506718;3240066;4140525;4723604;4772807	175	60	20722.1	61623.1	78876.7	52270	89698.6	55710.4	87179.4	33317.3	64205.6	29490.3	34759.4	22529.5	47821.8	93520	83434.9	54099.4	34325.4	67557.7	61687.5	39142.2	123946	42340.7	77484.4
IPI00000057	IPI00000057;IPI00643424;IPI00922762	IPI00000057;IPI00643424;IPI00922762	18;18;11	18;18;11	18;18;11	>IPI:IPI00000057.1|SWISS-PROT:Q14746|TREMBL:B1ALW7;B7Z2Y2;B7Z819|ENSEMBL:ENSP00000355629|REFSEQ:NP_031383|H-INV:HIT000036923|VEGA:OTTHUMP00000035875 Tax_Id=9606 Gene_Symbol=COG2 Conserved oligomeric Golgi complex subunit 2;>IPI:IPI00643424.1|TREMBL:Q86U99|	3	18	18	18	33.2	33.2	33.2	83.207	738	738;737;427	1.598e-157	99	6348;6349;22193;26274;26969;31019;45463;53242;58652;61196;67282;77882;87286;94500;108310;111827;115378;115900	True;True;True;True;True;True;True;True;True;True;True;True;True;True;True;True;True;True	6865;6866;23955;28344;29086;33487;49021;57508;63317;66071;72700;85480;95526;103347;118473;122260;126112;126667	159112;159113;159114;494116;566328;566329;566330;566331;566332;566333;566334;579509;579510;579511;579512;579513;579514;579515;579516;677129;1022622;1022623;1022624;1022625;1022626;1022627;1214004;1336404;1336405;1336406;1336407;1336408;1336409;1336410;1400160;1539210;1539211;1539212;1539213;1539214;1539215;1539216;1762857;1762858;1762859;1762860;1762861;1762862;1762863;1762864;1762865;1762866;176…	323475;323476;323477;323478;996809;1135718;1135719;1135720;1135721;1135722;1135723;1135724;1135725;1160543;1160544;1160545;1160546;1160547;1160548;1160549;1160550;1360519;2069971;2069972;2069973;2069974;2069975;2069976;2069977;2461112;2699282;2699283;2699284;2699285;2699286;2699287;2699288;2699289;2825613;3101761;3101762;3101763;3101764;3101765;3101766;3101767;3101768;3543557;3543558;3543559;3543…	323475;323478;996809;1135721;1160550;1360519;2069977;2461112;2699286;2825613;3101763;3543573;3869378;4187282;4939497;5097847;5262539;5283773	176;177	60;81			6472.14	1820.42	447.865		3033.71	1108.39					1628.44	31151.6	1201.74	2960.82	1579.31	4508.18	371.188	269.115
IPI00000070	IPI00000070;IPI00908663	IPI00000070;IPI00908663	19;19	19;19	18;18	>IPI:IPI00000070.1|SWISS-PROT:P01130|TREMBL:B4DII3;B4DTQ3;C0JYY8;Q59FQ1;Q6RCM4;Q9UH51|ENSEMBL:ENSP00000252444|REFSEQ:NP_000518|H-INV:HIT000036748|VEGA:OTTHUMP00000077177 Tax_Id=9606 Gene_Symbol=LDLR Low-density lipoprotein receptor;>IPI:IPI00908663.1|TREMB	2	19	19	18	30.1	30.1	29.3	95.375	860	860;692	9.2104e-256	101	4241;4968;10572;12755;44858;50522;54932;59297;69235;70655;73357;74361;77298;86993;96681;99064;99893;100055;103767	True;True;True;True;True;True;True;True;True;True;True;True;True;True;True;True;True;True;True	4565;5357;11476;13827;48372;54615;59312;64022;74804;76789;76790;80530;81603;84808;95212;105709;108330;109224;109402;113455	103418;103419;103420;103421;103422;103423;103424;103425;103426;103427;103428;121621;121622;121623;258204;258205;258206;258207;258208;258209;258210;258211;258212;258213;258214;258215;258216;258217;258218;258219;258220;258221;258222;258223;258224;258225;258226;258227;258228;258229;258230;258231;258232;258233;258234;258235;303233;1004630;1004631;1004632;1004633;1004634;1004635;1004636;1004637;100463…	212297;212298;212299;212300;212301;212302;212303;212304;212305;212306;212307;246681;246682;246683;246684;246685;246686;529045;529046;529047;529048;529049;529050;529051;529052;529053;529054;529055;529056;529057;529058;529059;529060;529061;529062;529063;529064;529065;529066;529067;529068;529069;529070;529071;529072;529073;529074;529075;529076;529077;529078;529079;529080;529081;529082;529083;529084;…	212307;246684;529090;614142;2032101;2358357;2520524;2726210;3209554;3247608;3352135;3392387;3522456;3859935;4312595;4424575;4450312;4457846;4671561	178	531	6618.06			9328.1	24070.5				11740.7	16851.6	1557.39		1870.13	4961.75	9864.95			3037.49	1135.19		365.411
IPI00000075	IPI00000075	IPI00000075	9	9	9	>IPI:IPI00000075.3|SWISS-PROT:P01137|TREMBL:B2C8Z3;Q49IK8;Q49IL8;Q5PY19;Q671U8;Q671V1;Q7Z487;Q7Z488;Q86YU2|ENSEMBL:ENSP00000221930|REFSEQ:NP_000651|H-INV:HIT000029365|VEGA:OTTHUMP00000078151 Tax_Id=9606 Gene_Symbol=TGFB1 Transforming growth factor beta-1	1	9	9	9	27.7	27.7	27.7	44.341	390	390	1.0517e-73	102	5544;20251;34584;60686;60820;71676;80699;101518;103181	True;True;True;True;True;True;True;True;True	5980;21877;37327;65529;65674;78297;88492;110999;112817;112818	135528;135529;460540;759864;759865;759866;759867;1387409;1391134;1391135;1631034;1817797;2265208;2265209;2313190;2313191;2313192	273152;273153;928055;928056;1529639;1529640;1529641;1529642;1529643;2801176;2808932;2808933;3284795;3646680;4531660;4531661;4636490;4636491;4636492	273153;928056;1529639;2801176;2808933;3284795;3646680;4531661;4636491	179	382									876.145	18152.7													725.889
IPI00000104	IPI00000104;IPI00219610;IPI00219611;IPI00219612	IPI00000104;IPI00219610;IPI00219611;IPI00219612	17;17;14;14	17;17;14;14	17;17;14;14	>IPI:IPI00000104.1|SWISS-PROT:O60942-1|TREMBL:B2R623;B4DIQ0|ENSEMBL:ENSP00000358497|REFSEQ:NP_003791|H-INV:HIT000058296|VEGA:OTTHUMP00000016841 Tax_Id=9606 Gene_Symbol=RNGTT Isoform 1 of mRNA-capping enzyme;>IPI:IPI00219610.1|SWISS-PROT:O60942-2|TREMBL:B4D	4	17	17	17	31.5	31.5	31.5	68.556	597	597;574;541;541	6.1688e-49	103	13015;17337;17338;24410;28251;39648;58088;60994;70443;70492;75891;95984;99016;107291;111640;112686;114197	True;True;True;True;True;True;True;True;True;True;True;True;True;True;True;True;True	14106;18755;18756;26332;26333;30453;42791;62714;65857;76496;76567;83285;104952;108278;117373;122043;123197;124816	307116;400233;400234;400235;400236;400237;400238;400239;536170;536171;536172;536173;608549;608550;608551;884177;884178;884179;884180;884181;884182;884183;884184;884185;884186;884187;884188;884189;884190;884191;884192;884193;884194;884195;884196;884197;884198;1318957;1318958;1318959;1318960;1318961;1318962;1318963;1318964;1318965;1318966;1395005;1395006;1395007;1395008;1395009;1609363;1609364;1609…	620909;807534;807535;807536;807537;807538;807539;807540;807541;1078963;1078964;1078965;1078966;1217436;1217437;1217438;1789583;1789584;1789585;1789586;1789587;1789588;1789589;1789590;1789591;1789592;1789593;1789594;1789595;1789596;1789597;1789598;1789599;1789600;1789601;1789602;1789603;1789604;1789605;1789606;2660942;2660943;2660944;2660945;2660946;2660947;2660948;2660949;2660950;2660951;2660952;…	620909;807535;807541;1078964;1217438;1789594;2660947;2816336;3243268;3244193;3464749;4268050;4422905;4879050;5090766;5133041;5210767	180;181;182	61;476;557		526.421	918.55	13489.3	865.798			1925.74	1907.56			621.833	1207.66		855.92	4337.54		1988.79	2720.33	2584.61	3349.28	313.89	2301.26
IPI00000105	IPI00000105;IPI00910019	IPI00000105;IPI00910019	53;45	53;45	53;45	>IPI:IPI00000105.4|SWISS-PROT:Q14764|TREMBL:B4DDR2;B4DXN0|ENSEMBL:ENSP00000349977;ENSP00000378760|REFSEQ:NP_005106;NP_059447|VEGA:OTTHUMP00000045913;OTTHUMP00000081249;OTTHUMP00000081250 Tax_Id=9606 Gene_Symbol=MVP Major vault protein;>IPI:IPI00910019.2|TR	2	53	53	53	67.3	67.3	67.3	99.326	893	893;791	0	104	5439;6107;6108;6496;8027;8321;8463;8464;9686;13681;15663;16102;17639;23341;23662;23899;26558;33017;33018;37458;37782;40136;40363;42438;43728;46070;47794;50979;51288;55245;55246;57915;60177;62335;65676;72577;77888;80824;82947;84956;89981;92926;93599;94673;101894;103309;105862;107747;108600;108619;108952;109991;110187	True;True;True;True;True;True;True;True;True;True;True;True;True;True;True;True;True;True;True;True;True;True;True;True;True;True;True;True;True;True;True;True;True;True;True;True;True;True;True;True;True;True;True;True;True;True;True;True;True;True;True;True;True	5862;6592;6593;7021;8743;9054;9204;9205;10512;14821;16920;17388;19081;25165;25497;25764;28645;35643;35644;40440;40788;43316;43558;45793;47174;49668;51633;55105;55430;59664;59665;62528;64980;67300;70989;79624;85486;88658;90920;93028;98423;101631;102363;103528;111422;112951;115739;115740;117873;118796;118815;119166;120276;120490	132905;132906;150821;150822;150823;163228;163229;163230;163231;163232;163233;200044;200045;200046;200047;200048;200049;200050;200051;200052;200053;200054;205793;205794;205795;205796;205797;205798;205799;205800;205801;209452;209453;209454;209455;209456;209457;209458;209459;209460;209461;209462;209463;209464;209465;209466;209467;209468;209469;209470;236169;236170;236171;236172;236173;236174;236175;…	267529;267530;267531;304475;304476;304477;331872;331873;331874;331875;331876;331877;331878;408782;408783;408784;408785;408786;408787;408788;408789;408790;408791;408792;408793;408794;408795;408796;408797;408798;408799;408800;408801;408802;408803;408804;408805;420072;420073;420074;420075;420076;420077;420078;420079;420080;420081;420082;420083;420084;420085;420086;420087;420088;420089;420090;420091;…	267530;304476;304477;331872;408801;420077;427873;427887;482594;649585;731989;751188;819609;1038353;1052449;1062119;1148118;1460535;1460550;1683229;1699561;1818195;1823495;1904889;1971501;2112529;2200636;2371580;2380810;2541680;2541718;2651141;2778200;2882587;3030557;3316563;3543702;3650960;3717533;3773985;3998589;4114107;4148303;4201173;4558996;4646622;4805714;4910676;4949947;4950414;4966552;5017…	183;184;185	714;817;851					6167.66			76490.6	3387.99	34319.8	4687.86	28308.4	8543.55	221986	17984.3	4962.58	3982.58	15846.4
IPI00000115	IPI00000115;IPI00642014	IPI00000115;IPI00642014	1;1	1;1	1;1	>IPI:IPI00000115.1|SWISS-PROT:Q9P003-1|TREMBL:Q53HE6|ENSEMBL:ENSP00000420443|REFSEQ:NP_054903|H-INV:HIT000269992|VEGA:OTTHUMP00000035752 Tax_Id=9606 Gene_Symbol=CNIH4 Isoform 1 of Protein cornichon homolog 4;>IPI:IPI00642014.1|TREMBL:A6NLH6|ENSEMBL:ENSP000	2	1	1	1	14.4	14.4	14.4	16.093	139	139;137	2.1155e-07	105	113695	TRUE	124281;124282;124283	2582338;2582339;2582340;2582341;2582342;2582343;2582344;2582345;2582346;2582347;2582348;2582349;2582350;2582351;2582352;2582353;2582354;2582355;2582356;2582357;2582358;2582359;2582360;2582361;2582362;2582363;2582364;2582365;2582366;2582367;2582368;2582369;2582370;2582371;2582372;2582373;2582374;2582375;2582376;2582377;2582378;2582379;2582380;2582381;2582382;2582383;2582384;2582385;2582386;2582387…	5187292;5187293;5187294;5187295;5187296;5187297;5187298;5187299;5187300;5187301;5187302;5187303;5187304;5187305;5187306;5187307;5187308;5187309;5187310;5187311;5187312;5187313;5187314;5187315;5187316;5187317;5187318;5187319;5187320;5187321;5187322;5187323;5187324;5187325;5187326;5187327;5187328;5187329;5187330;5187331;5187332;5187333;5187334;5187335;5187336;5187337;5187338;5187339;5187340;5187341…	5187380	186;187	87;93				29507.2				1844.19				19430.4	21256.8		20407.4			16904.4
IPI00000138	IPI00000138;IPI00179044	IPI00000138;IPI00179044	13;9	13;9	13;9	>IPI:IPI00000138.1|SWISS-PROT:P26572|TREMBL:B3KQ18;B3KQW5;B3KRU8;Q59G70|ENSEMBL:ENSP00000311888;ENSP00000332073;ENSP00000377010;ENSP00000402838;ENSP00000404718;ENSP00000412647|REFSEQ:NP_001108089;NP_001108090;NP_001108091;NP_001108092;NP_002397|H-INV:HIT00	2	13	13	13	39.1	39.1	39.1	50.862	445	445;302	6.6051e-48	107	1451;1927;3344;5944;20285;35645;36419;39606;55241;61647;63516;110986;111224	True;True;True;True;True;True;True;True;True;True;True;True;True	1555;2080;3604;6410;21912;38469;39274;42746;59660;66557;68702;121352;121605	34910;48328;80053;145943;461188;788931;788932;788933;788934;788935;788936;788937;788938;788939;788940;788941;788942;788943;788944;788945;788946;788947;788948;788949;809455;809456;809457;809458;809459;809460;809461;809462;809463;809464;809465;809466;809467;809468;809469;809470;809471;809472;809473;809474;809475;809476;809477;809478;809479;809480;809481;809482;809483;809484;809485;809486;809487;809…	73234;100325;162959;295294;929180;1591991;1591992;1591993;1591994;1591995;1591996;1591997;1591998;1591999;1592000;1592001;1592002;1592003;1592004;1592005;1592006;1592007;1592008;1592009;1592010;1592011;1592012;1592013;1592014;1592015;1592016;1633128;1633129;1633130;1633131;1633132;1633133;1633134;1633135;1633136;1633137;1633138;1633139;1633140;1633141;1633142;1633143;1633144;1633145;1633146;16331…	73234;100325;162959;295294;929180;1592002;1633195;1787924;2541397;2846703;2933320;5067536;5075980	188	404	4617.27	5180.37	5224.07	7649.45	2969.06				1694.69	10182.4	1645.47	5907.35	1186	2373.52	507.01			3318.15	7080.24	1322.51	3380.94		1446.21
IPI00000155	IPI00000155;IPI00647134;IPI00647648;IPI00910934;IPI00644210	IPI00000155;IPI00647134;IPI00647648;IPI00910934;IPI00644210	3;3;3;3;2	3;3;3;3;2	3;3;3;3;2	>IPI:IPI00000155.7|SWISS-PROT:Q49A26-1|ENSEMBL:ENSP00000322716|REFSEQ:NP_115958|H-INV:HIT000092838|VEGA:OTTHUMP00000081258;OTTHUMP00000159924 Tax_Id=9606 Gene_Symbol=GLYR1 Isoform 1 of Putative oxidoreductase GLYR1;>IPI:IPI00647134.3|SWISS-PROT:Q49A26-3|EN	5	3	3	3	7.8	7.8	7.8	60.556	553	553;547;536;472;484	3.8594e-09	109	28424;30911;44547	True;True;True	30640;33370;48041	611677;674654;995465	1222936;1355948;1355949;2011086;2011087	1222936;1355948;2011087
IPI00000162	IPI00000162;IPI00410360	IPI00000162;IPI00410360	1;1	1;1	1;1	>IPI:IPI00000162.5|SWISS-PROT:Q8NEJ9-1|ENSEMBL:ENSP00000386134|REFSEQ:NP_001036100|H-INV:HIT000041153 Tax_Id=9606 Gene_Symbol=NGDN Isoform 1 of Neuroguidin;>IPI:IPI00410360.3|SWISS-PROT:Q8NEJ9-2|ENSEMBL:ENSP00000380340|REFSEQ:NP_056329|VEGA:OTTHUMP00000027	2	1	1	1	5.7	5.7	5.7	35.894	315	315;311	0.00010574	110	751	TRUE	796	15675;15676	30479;30480;30481	30479
IPI00000171	IPI00000171;IPI00852894;IPI00853051	IPI00000171;IPI00852894	6;3;2	6;3;2	6;3;2	>IPI:IPI00000171.1|SWISS-PROT:Q9Y3Q8|TREMBL:A4D2C3;Q8IV54|ENSEMBL:ENSP00000300181|REFSEQ:NP_112197|H-INV:HIT000050397|VEGA:OTTHUMP00000025496;OTTHUMP00000196701 Tax_Id=9606 Gene_Symbol=TSC22D4 TSC22 domain family protein 4;>IPI:IPI00852894.1|TREMBL:A8MWR6|	3	6	6	6	22	22	22	41.026	395	395;156;211	5.6373e-36	111	2474;5009;5390;16267;72717;90866	True;True;True;True;True;True	2660;5402;5812;17560;79834;99439	60649;122433;131691;131692;376635;376636;1650107;2017863;2017864	125475;248232;265374;265375;758354;758355;3321905;4036140;4036141	125475;248232;265375;758355;3321905;4036140																				1255.51					3814.55
IPI00000173	IPI00000173;IPI00902958;IPI00945129;IPI00945006	IPI00000173;IPI00902958	10;6;1;1	10;6;1;1	10;6;1;1	>IPI:IPI00000173.4|SWISS-PROT:O75427|ENSEMBL:ENSP00000309689|REFSEQ:NP_002310|H-INV:HIT000038359|VEGA:OTTHUMP00000024511 Tax_Id=9606 Gene_Symbol=LRCH4 Leucine-rich repeat and calponin homology domain-containing protein 4;>IPI:IPI00902958.1|TREMBL:B3KQE9;B4	4	10	10	10	18.1	18.1	18.1	89.609	832	832;378;231;177	4.5207e-28	112	4123;12435;18179;65343;76144;76146;84771;93904;106141;114385	True;True;True;True;True;True;True;True;True;True	4442;13477;19654;70639;83553;83555;92834;102692;116038;125022	100930;297773;415525;1496022;1496023;1496024;1726078;1726079;1726087;1726088;1726089;1885745;2079733;2079734;2402152;2402153;2599351	206212;603551;837614;3017421;3017422;3017423;3017424;3473568;3473569;3473577;3473578;3473579;3473580;3770909;4157433;4157434;4157435;4821128;4821129;5218218	206212;603551;837614;3017421;3473569;3473578;3770909;4157435;4821128;5218218																								1533.72
IPI00000184	IPI00000184;IPI00396594;IPI00929604;IPI00893763;IPI00929243;IPI00385126	IPI00000184;IPI00396594;IPI00929604;IPI00893763	5;5;4;4;2;2	5;5;4;4;2;2	5;5;4;4;2;2	>IPI:IPI00000184.3|SWISS-PROT:Q9UIL1-1|ENSEMBL:ENSP00000377751|REFSEQ:NP_001146956|VEGA:OTTHUMP00000164612 Tax_Id=9606 Gene_Symbol=SCOC Isoform 1 of Short coiled-coil protein;>IPI:IPI00396594.2|SWISS-PROT:Q9UIL1-2|ENSEMBL:ENSP00000345262;ENSP00000377753;EN	6	5	5	5	47.8	47.8	47.8	18.045	159	159;122;158;121;131;94	7.0894e-90	114	59828;59829;60640;71385;102278	True;True;True;True;True	64604;64605;65476;65477;77897;111842	1364926;1364927;1364928;1364929;1364930;1364931;1364932;1364933;1364934;1364935;1364936;1364937;1364938;1364939;1364940;1364941;1364942;1364943;1364944;1364945;1364946;1364947;1364948;1364949;1364950;1364951;1364952;1364953;1364954;1364955;1364956;1364957;1364958;1364959;1364960;1364961;1364962;1364963;1364964;1364965;1364966;1364967;1364968;1364969;1364970;1364971;1364972;1364973;1364974;1386567…	2753134;2753135;2753136;2753137;2753138;2753139;2753140;2753141;2753142;2753143;2753144;2753145;2753146;2753147;2753148;2753149;2753150;2753151;2753152;2753153;2753154;2753155;2753156;2753157;2753158;2753159;2753160;2753161;2753162;2753163;2753164;2753165;2753166;2753167;2753168;2753169;2753170;2753171;2753172;2753173;2753174;2753175;2753176;2753177;2753178;2753179;2753180;2753181;2753182;2753183…	2753174;2753245;2799964;3277480;4583540	191	143			3507.72	7801.01	7904.6	6501.18	10841.2	10612.5	6091					1933.95				5634.81	1840.86			3440.75
IPI00000230	IPI00000230;IPI00793630	IPI00000230	34;6	2;0	0;0	>IPI:IPI00000230.6|TREMBL:Q9Y427|ENSEMBL:ENSP00000267996|REFSEQ:NP_001018007|VEGA:OTTHUMP00000175858 Tax_Id=9606 Gene_Symbol=TPM1 tropomyosin 1 alpha chain isoform 2	2	34	2	0	72.9	3.9	0	32.677	284	284;93	0	116	2092;2093;2695;8297;11574;19637;20612;20994;24525;40856;48170;48171;52813;52814;54306;55456;55457;55458;56099;56677;56678;60257;68095;68096;68097;79994;83677;83678;88266;88267;88975;88976;101563;115318	True;True;False;False;False;False;False;False;False;False;False;False;False;False;False;False;False;False;False;False;False;False;False;False;False;False;False;False;False;False;False;False;False;False	2256;2257;2899;9028;9029;12559;21216;22267;22669;22670;26492;44082;52027;52028;57033;57034;58635;59891;59892;59893;60577;61203;61204;61205;65065;73579;73580;73581;87732;91686;91687;96585;96586;97350;97351;111049;111050;126048	52001;52002;65010;205259;205260;205261;205262;205263;205264;205265;205266;205267;205268;205269;205270;205271;205272;205273;205274;205275;205276;205277;205278;205279;205280;205281;205282;205283;205284;205285;205286;205287;205288;205289;205290;205291;205292;205293;205294;205295;205296;205297;205298;205299;205300;205301;205302;205303;205304;205305;205306;205307;282156;282157;282158;282159;282160;282…	107146;107147;133741;419131;419132;419133;419134;419135;419136;419137;419138;419139;419140;419141;419142;419143;419144;419145;419146;419147;419148;419149;419150;419151;419152;419153;419154;419155;419156;419157;419158;419159;419160;419161;419162;419163;419164;419165;419166;419167;419168;419169;419170;419171;419172;419173;419174;419175;419176;419177;419178;419179;419180;419181;419182;419183;419184;…	107146;107147;133741;419140;575162;902202;938668;949236;1081349;1844442;2223049;2223583;2438992;2439075;2491898;2551288;2551357;2551718;2581110;2602497;2602749;2782358;3142871;3142884;3142886;3619915;3740584;3740838;3911455;3911504;3951490;3951492;4535695;5261343	192;193;194;195;196	127;141;270;273;284
IPI00000279	IPI00000279;IPI00909823;IPI00926769;IPI00927837	IPI00000279	15;6;1;1	15;6;1;1	13;6;0;1	>IPI:IPI00000279.3|SWISS-PROT:Q8WU90|TREMBL:B7Z592|ENSEMBL:ENSP00000338788|REFSEQ:NP_060941|H-INV:HIT000002329|VEGA:OTTHUMP00000205376 Tax_Id=9606 Gene_Symbol=ZC3H15 Similar to Zinc finger CCCH domain-containing protein 15	4	15	15	13	35.7	35.7	31.3	49.143	431	431;162;74;71	2.1917e-137	117	6815;18707;26567;31524;31525;40186;40531;43353;45178;49404;56809;82228;85540;86177;93725	True;True;True;True;True;True;True;True;True;True;True;True;True;True;True	7361;20220;28654;34035;34036;43368;43738;46772;48712;53392;61338;90149;93650;94328;102489	172542;172543;172544;172545;172546;172547;172548;428511;428512;428513;428514;428515;428516;428517;428518;428519;428520;428521;428522;428523;428524;428525;428526;428527;428528;428529;428530;428531;428532;428533;428534;428535;428536;428537;428538;428539;428540;428541;428542;428543;428544;428545;428546;428547;428548;428549;428550;428551;428552;428553;428554;428555;428556;428557;428558;428559;572730;…	352506;352507;352508;352509;352510;352511;352512;865892;865893;865894;865895;865896;865897;865898;865899;865900;865901;865902;865903;865904;865905;865906;865907;865908;865909;865910;865911;865912;865913;865914;865915;865916;865917;865918;865919;865920;865921;865922;865923;865924;865925;865926;865927;865928;865929;865930;865931;865932;865933;865934;865935;865936;865937;865938;865939;865940;865941;…	352507;865918;1148395;1381273;1381285;1819702;1830249;1954215;2049167;2296507;2605117;3689929;3796780;3827032;4152767			1856.22	3512.5	6810.54	4161.01	10815.8	4749.9	4087.14	10553.2	9306.16		10132.3	4195.73	6162.14	2542.19	10352.8	10625	12953.3	5908.13	13544.5	3316.05	15294.6	5927.47	7984.49
IPI00000305	IPI00000305;IPI00792270	IPI00000305;IPI00792270	3;3	3;3	3;3	>IPI:IPI00000305.3|SWISS-PROT:Q9P086|ENSEMBL:ENSP00000293777|REFSEQ:NP_001001683|H-INV:HIT000303927|VEGA:OTTHUMP00000182718 Tax_Id=9606 Gene_Symbol=MED11 Mediator of RNA polymerase II transcription subunit 11;>IPI:IPI00792270.1|VEGA:OTTHUMP00000182717 Tax_	2	3	3	3	41	41	41	13.129	117	117;85	3.421e-47	119	10176;22327;77691	True;True;True	11047;24093;85272	247331;247332;247333;247334;247335;247336;247337;247338;247339;247340;247341;247342;247343;247344;247345;247346;247347;247348;247349;247350;247351;247352;247353;247354;497041;497042;1758182;1758183;1758184;1758185;1758186;1758187;1758188;1758189;1758190;1758191;1758192;1758193	504416;504417;504418;504419;504420;504421;504422;504423;504424;504425;504426;504427;504428;504429;504430;504431;504432;504433;504434;504435;504436;504437;504438;504439;504440;504441;504442;504443;504444;504445;504446;504447;504448;504449;504450;504451;504452;504453;504454;504455;504456;504457;504458;504459;504460;1002481;1002482;1002483;3534621;3534622;3534623;3534624;3534625;3534626;3534627;3534…	504418;1002482;3534625			1142.25	679.057	1581.2	3003.88				2228.73	835.435	1635.16			3318.7	1656.69			1618.76	1083.88	994.669	2180.28	2276.3		634.756
IPI00000330	IPI00000330;IPI00829819;IPI00645651	IPI00000330;IPI00829819	5;3;2	5;3;2	5;3;2	>IPI:IPI00000330.5|SWISS-PROT:Q9NRY2-1|ENSEMBL:ENSP00000363360|REFSEQ:NP_067041|H-INV:HIT000003112|VEGA:OTTHUMP00000021940 Tax_Id=9606 Gene_Symbol=C9orf80 Isoform 1 of SOSS complex subunit C;>IPI:IPI00829819.1|SWISS-PROT:Q9NRY2-2 Tax_Id=9606 Gene_Symbol=C9	3	5	5	5	38.5	38.5	38.5	11.425	104	104;44;74	3.8059e-144	120	897;14522;15111;101607;101608	True;True;True;True;True	961;15706;16332;111099;111100	19508;19509;19510;19511;19512;19513;19514;19515;19516;19517;19518;19519;19520;19521;19522;19523;19524;19525;19526;19527;19528;19529;19530;19531;19532;19533;19534;19535;19536;19537;19538;19539;19540;19541;19542;337336;337337;351790;351791;351792;351793;351794;351795;351796;351797;351798;2268671;2268672;2268673;2268674;2268675;2268676;2268677;2268678;2268679;2268680;2268681;2268682;2268683;2268684;…	38226;38227;38228;38229;38230;38231;38232;38233;38234;38235;38236;38237;38238;38239;38240;38241;38242;38243;38244;38245;38246;38247;38248;38249;38250;38251;38252;38253;38254;38255;38256;38257;38258;38259;38260;38261;38262;38263;38264;38265;38266;38267;38268;38269;38270;38271;38272;38273;38274;38275;38276;38277;38278;38279;38280;38281;38282;38283;38284;38285;38286;38287;38288;38289;38290;38291;382…	38242;680893;712031;4539600;4539618			1926.77	1671.93	8022.82	4171.98				1088.89	1991.05	3194.25	17032.7		5183.69	1845.12		3799.72	3336.33	3278.6	2017.13	10323.2	2046.63		862.761
IPI00000335	IPI00000335	IPI00000335	11	11	11	>IPI:IPI00000335.1|SWISS-PROT:Q9BX68|TREMBL:Q53HJ8;Q8WYJ5|ENSEMBL:ENSP00000259667|REFSEQ:NP_115982|H-INV:HIT000053231|VEGA:OTTHUMP00000021363 Tax_Id=9606 Gene_Symbol=HINT2 Histidine triad nucleotide-binding protein 2, mitochondrial	1	11	11	11	72.4	72.4	72.4	17.162	163	163	0	121	2356;8439;18668;32483;32484;46044;48988;58108;68110;89873;89874	True;True;True;True;True;True;True;True;True;True;True	2536;9178;20173;35064;35065;49640;52941;62734;73595;98307;98308	57425;57426;57427;57428;57429;57430;57431;57432;57433;57434;57435;57436;57437;57438;57439;57440;57441;57442;57443;57444;57445;57446;57447;57448;57449;57450;57451;57452;57453;57454;57455;57456;57457;57458;57459;57460;57461;57462;57463;57464;57465;57466;57467;57468;57469;57470;57471;57472;57473;57474;57475;57476;57477;57478;57479;57480;57481;57482;57483;57484;208655;208656;208657;208658;208659;2086…	118093;118094;118095;118096;118097;118098;118099;118100;118101;118102;118103;118104;118105;118106;118107;118108;118109;118110;118111;118112;118113;118114;118115;118116;118117;118118;118119;118120;118121;118122;118123;118124;118125;118126;118127;118128;118129;118130;118131;118132;118133;118134;118135;118136;118137;118138;118139;118140;118141;118142;118143;118144;118145;118146;118147;118148;118149;…	118127;426293;863414;1433187;1433349;2110830;2272409;2662856;3144376;3994424;3994660			93869.1	58599.1	119853	107737	50890.5	23475	59098.7	57537.5	41254.1	108306	58434.8	80763.1	27870.2	58862.7	52091	56299.9	45741.6	45030.1	78947.4	39498.3	71920.5	27394.9	25762.5
IPI00000425	IPI00000425;IPI00152221;IPI00795987	IPI00000425;IPI00152221	5;3;1	5;3;1	5;3;1	>IPI:IPI00000425.2|SWISS-PROT:Q9Y487|TREMBL:B4DQF7|ENSEMBL:ENSP00000332247|REFSEQ:NP_036595|H-INV:HIT000069739|VEGA:OTTHUMP00000169729 Tax_Id=9606 Gene_Symbol=ATP6V0A2 V-type proton ATPase 116 kDa subunit a isoform 2;>IPI:IPI00152221.2|TREMBL:Q8TBM3|VEGA:O	3	5	5	5	7.4	7.4	7.4	98.081	856	856;372;84	8.8257e-14	122	16689;32060;37741;46979;58379	True;True;True;True;True	18010;34614;40744;50642;63027	385088;701845;701846;839556;839557;1066107;1328311	774214;1411063;1411064;1411065;1411066;1697379;1697380;2159157;2682378	774214;1411063;1697380;2159157;2682378
IPI00000494	IPI00000494	IPI00000494	24	24	18	>IPI:IPI00000494.6|SWISS-PROT:P46777|TREMBL:A2RUM7;B3KTM6;Q59GX9;Q8WYP1;Q9BUV4|ENSEMBL:ENSP00000359345|REFSEQ:NP_000960|H-INV:HIT000291718|VEGA:OTTHUMP00000012584 Tax_Id=9606 Gene_Symbol=RPL5 60S ribosomal protein L5	1	24	24	18	57.6	57.6	35.7	34.362	297	297	3.1706e-224	124	4174;15380;21315;24725;30607;30608;30609;33023;33024;40949;43723;43724;51787;76628;76629;78947;83330;83331;85141;100177;104102;109741;114267;114268	True;True;True;True;True;True;True;True;True;True;True;True;True;True;True;True;True;True;True;True;True;True;True;True	4497;16619;23007;26704;33046;33047;33048;35649;35650;44181;44182;44183;47168;47169;47170;55957;84082;84083;86619;91318;91319;93230;109533;113810;120010;124895;124896;124897;124898	102335;102336;102337;102338;102339;102340;356822;356823;356824;356825;356826;356827;356828;356829;356830;356831;356832;356833;356834;356835;356836;356837;356838;356839;356840;356841;356842;356843;356844;356845;356846;356847;356848;356849;356850;356851;356852;356853;356854;356855;356856;356857;356858;356859;356860;356861;356862;356863;356864;356865;356866;356867;356868;356869;356870;356871;356872;…	210308;210309;210310;210311;210312;210313;210314;210315;210316;721263;721264;721265;721266;721267;721268;721269;721270;721271;721272;721273;721274;721275;721276;721277;721278;721279;721280;721281;721282;721283;721284;721285;721286;721287;721288;721289;721290;721291;721292;721293;721294;721295;721296;721297;721298;721299;721300;721301;721302;721303;721304;721305;721306;721307;721308;721309;721310;…	210316;721270;956614;1086900;1343485;1343486;1343487;1460760;1460781;1847883;1971212;1971215;2398974;3492574;3492594;3578518;3731067;3731069;3778135;4465298;4695408;5004109;5213374;5213446	198;199;200;201;202;203;204	73;200;208;212;235;236;239	48952.8	89689.5	28157.4	29841.4	21082.1	13189.6	12253	108881	43363.8	37051.8	129240	67170.6	11993.4	8490.51	2818.11	35148.8	19555.5	11794.7	26634.4	23386.6	21644.6	2214.06	16234.8
IPI00000606	IPI00000606;IPI00514593	IPI00000606;IPI00514593	12;11	12;11	12;11	>IPI:IPI00000606.5|SWISS-PROT:O95801|ENSEMBL:ENSP00000360329|REFSEQ:NP_004614|H-INV:HIT000330342|VEGA:OTTHUMP00000011556 Tax_Id=9606 Gene_Symbol=TTC4 Tetratricopeptide repeat protein 4;>IPI:IPI00514593.1|TREMBL:Q5TA95|ENSEMBL:ENSP00000360332|VEGA:OTTHUMP00	2	12	12	12	36.2	36.2	36.2	44.678	387	387;398	7.8022e-86	126	186;6727;7851;10646;11563;24699;30945;32742;66305;76160;85564;92937	True;True;True;True;True;True;True;True;True;True;True;True	194;7267;8554;11556;12548;26678;33409;35345;71650;83571;93676;101643	4047;4048;4049;4050;4051;4052;4053;4054;4055;4056;4057;4058;4059;4060;4061;168664;168665;168666;168667;168668;195255;259549;259550;259551;259552;281966;540348;540349;540350;675570;675571;719346;719347;719348;1518316;1518317;1518318;1518319;1518320;1518321;1726903;1726904;1726905;1726906;1899534;1899535;1899536;1899537;1899538;1899539;1899540;1899541;1899542;1899543;1899544;1899545;1899546;1899547…	7930;7931;7932;7933;7934;7935;7936;7937;7938;7939;7940;7941;7942;7943;7944;7945;7946;342552;342553;342554;342555;342556;342557;342558;398076;531427;531428;531429;531430;574781;1086401;1086402;1086403;1357557;1357558;1446996;1446997;1446998;3058772;3058773;3058774;3058775;3058776;3058777;3475294;3475295;3475296;3475297;3797177;3797178;3797179;3797180;3797181;3797182;3797183;3797184;3797185;3797186…	7941;342556;398076;531430;574781;1086401;1357557;1446996;3058776;3475297;3797197;4114661			1545.28				1652.41				2108.64		3837.22		4215.18			8690.39	2614.17		2376.5	2174.83	5509.74		13779
IPI00000643	IPI00000643;IPI00657974	IPI00000643	20;9	20;9	20;9	>IPI:IPI00000643.1|SWISS-PROT:O95816|TREMBL:B3KM36;B3KN59;B4DXE2|ENSEMBL:ENSP00000359727|REFSEQ:NP_004273|H-INV:HIT000291510|VEGA:OTTHUMP00000016668 Tax_Id=9606 Gene_Symbol=BAG2 BAG family molecular chaperone regulator 2	2	20	20	20	72	72	72	23.772	211	211;108	4.2676e-185	127	19513;19514;22466;29611;30938;30939;45127;45128;45129;61329;61330;75925;79617;83928;88119;97821;97822;98011;98012;102765	True;True;True;True;True;True;True;True;True;True;True;True;True;True;True;True;True;True;True;True	21080;21081;21082;21083;24239;31924;33402;33403;48659;48660;48661;66216;66217;83322;87340;91951;96426;96427;106950;106951;107154;107155;112358	444647;444648;444649;444650;444651;444652;444653;444654;444655;444656;500005;500006;643678;643679;643680;643681;643682;643683;643684;643685;643686;643687;643688;643689;643690;643691;643692;643693;643694;643695;643696;643697;675346;675347;675348;675349;675350;675351;675352;675353;675354;675355;675356;675357;675358;675359;1011715;1011716;1011717;1011718;1011719;1011720;1011721;1011722;1011723;10117…	896538;896539;896540;896541;896542;896543;896544;896545;896546;896547;896548;896549;896550;896551;896552;1008209;1008210;1289226;1289227;1289228;1289229;1289230;1289231;1289232;1289233;1289234;1289235;1289236;1289237;1289238;1289239;1289240;1289241;1289242;1289243;1289244;1289245;1289246;1289247;1356976;1356977;1356978;1356979;1356980;1356981;1356982;1356983;1356984;1356985;1356986;1356987;135698…	896538;896551;1008210;1289245;1356976;1356989;2047133;2047183;2047189;2831235;2831253;3465956;3604746;3747308;3906238;4368433;4368457;4379413;4379419;4615601	205;206;207	59;69;136	6165.64	8177.48		24130	5789.64	1700.95		54587.1	5573.28	1703.61	4832.25		14275	11853.5		20224.8	4860.83	10554.3	7551.06	13895	9574.17	1733.06	15608.3
IPI00000655	IPI00000655	IPI00000655	1	1	1	>IPI:IPI00000655.1|SWISS-PROT:P36021|TREMBL:B1ALU8|ENSEMBL:ENSP00000276033|REFSEQ:NP_006508|H-INV:HIT000217583|VEGA:OTTHUMP00000023573 Tax_Id=9606 Gene_Symbol=SLC16A2 solute carrier family 16, member 2	1	1	1	1	2.1	2.1	2.1	66.4	613	613	0.00011592	128	104404	TRUE	114147	2348555;2348556;2348557;2348558;2348559;2348560;2348561;2348562;2348563;2348564;2348565;2348566;2348567	4711022;4711023;4711024;4711025;4711026;4711027;4711028;4711029;4711030;4711031;4711032;4711033;4711034;4711035;4711036;4711037;4711038;4711039	4711025			5747.88										8398.88		2297.19
IPI00000656	IPI00000656;IPI00935784;IPI00843937;IPI00790071	IPI00000656;IPI00935784	5;4;2;2	5;4;2;2	5;4;2;2	>IPI:IPI00000656.2|SWISS-PROT:Q9Y6X3-1|ENSEMBL:ENSP00000376127|REFSEQ:NP_056144|H-INV:HIT000000609|VEGA:OTTHUMP00000077059;OTTHUMP00000196563 Tax_Id=9606 Gene_Symbol=KIAA0892 Isoform 1 of Cohesin loading complex subunit SCC4 homolog;>IPI:IPI00935784.2|TREM	4	5	5	5	9	9	9	69.081	613	613;514;218;189	1.2513e-16	129	5811;36168;36903;41795;66853	True;True;True;True;True	6274;39008;39823;45106;72238	143290;143291;801105;801106;801107;801108;801109;801110;801111;801112;801113;801114;801115;801116;801117;801118;801119;801120;801121;801122;801123;801124;820707;927887;1529253;1529254	289288;289289;1614336;1614337;1614338;1614339;1614340;1614341;1614342;1614343;1614344;1614345;1614346;1614347;1614348;1614349;1614350;1614351;1614352;1614353;1614354;1614355;1614356;1614357;1614358;1656571;1876799;3083073;3083074	289288;1614338;1656571;1876799;3083073						620.253	170.976								831.167	588.186	837.214	582.947					919.101
IPI00000663	IPI00000663;IPI00759655	IPI00000663;IPI00759655	9;9	9;9	9;9	>IPI:IPI00000663.1|SWISS-PROT:O95822-1|ENSEMBL:ENSP00000262430|REFSEQ:NP_036345|H-INV:HIT000053807|VEGA:OTTHUMP00000081201 Tax_Id=9606 Gene_Symbol=MLYCD Isoform Mitochondrial of Malonyl-CoA decarboxylase, mitochondrial;>IPI:IPI00759655.1|SWISS-PROT:O95822-	2	9	9	9	23.9	23.9	23.9	55.003	493	493;454	2.058e-26	130	1833;8959;21335;22617;48620;61954;67878;111704;113036	True;True;True;True;True;True;True;True;True	1976;9718;23028;24399;52512;66888;73353;122113;123566	46498;219648;219649;476417;501904;1106492;1106493;1106494;1106495;1419418;1419419;1419420;1554145;1554146;2535626;2564799	96992;449241;449242;958631;1011465;2244001;2244002;2244003;2244004;2864115;2864116;2864117;3130641;3130642;5093172;5151544	96992;449242;958631;1011465;2244004;2864117;3130641;5093172;5151544					1030.5						1017.61						1831.89
IPI00000684	IPI00000684;IPI00607787;IPI00217816;IPI00646967	IPI00000684;IPI00607787;IPI00217816	33;33;32;14	33;33;32;14	32;32;31;13	>IPI:IPI00000684.4|SWISS-PROT:Q16222-1|ENSEMBL:ENSP00000271469;ENSP00000356902|VEGA:OTTHUMP00000032326 Tax_Id=9606 Gene_Symbol=UAP1 Isoform AGX2 of UDP-N-acetylhexosamine pyrophosphorylase;>IPI:IPI00607787.1|SWISS-PROT:Q16222-3|ENSEMBL:ENSP00000356901;ENSP	4	33	33	32	67.8	67.8	65.3	58.768	522	522;521;505;220	0	131	4475;5276;12157;17656;19137;21233;24780;26731;29136;31917;32184;32185;35659;36973;36974;40185;47901;51219;51474;51475;52049;53859;58973;61423;71481;86920;97391;98146;98402;102009;102406;102407;109053	True;True;True;True;True;True;True;True;True;True;True;True;True;True;True;True;True;True;True;True;True;True;True;True;True;True;True;True;True;True;True;True;True	4822;5686;5687;13181;13182;19100;20677;22919;26761;28827;31403;34454;34746;34747;38483;39918;39919;39920;39921;43367;51746;55358;55627;55628;56234;58163;63675;66316;78032;95133;106482;107303;107624;111549;111979;111980;119270;119271	108649;108650;108651;108652;108653;108654;108655;108656;108657;108658;108659;108660;108661;108662;108663;108664;108665;108666;108667;108668;108669;108670;108671;108672;108673;108674;108675;108676;108677;108678;108679;108680;108681;108682;108683;108684;108685;108686;108687;108688;108689;108690;108691;108692;108693;108694;108695;128792;128793;128794;128795;128796;128797;128798;128799;128800;128801;…	221488;221489;221490;221491;221492;221493;221494;221495;221496;221497;221498;221499;221500;221501;221502;221503;221504;221505;221506;221507;221508;221509;221510;221511;221512;221513;221514;221515;221516;221517;221518;221519;221520;221521;221522;221523;221524;221525;221526;221527;221528;221529;221530;221531;221532;221533;221534;221535;221536;221537;221538;221539;221540;221541;221542;221543;221544;…	221520;260007;593900;819800;882245;955078;1087890;1153794;1267886;1402087;1417338;1417369;1592858;1659020;1659032;1819693;2206041;2379285;2386371;2386379;2410958;2477879;2713561;2835724;3278872;3857208;4346873;4384850;4393501;4573195;4588951;4588975;4970204	208;209;210;211;212;213;214;215	124;165;171;198;202;218;239;426	258541	41744.1	2160.89	227814	146990	20132.3	14330.1	43921.9	13694.4	5847.23	11247.8	24456.7	89435	8054.86	10067.4	16643.5	3355.86	4776.83		3345.52	33502.8	3881.37	125752
IPI00000685	IPI00000685	IPI00000685	8	8	7	>IPI:IPI00000685.1|SWISS-PROT:P50613|ENSEMBL:ENSP00000256443|REFSEQ:NP_001790|H-INV:HIT000273370|VEGA:OTTHUMP00000125195 Tax_Id=9606 Gene_Symbol=CDK7 Cell division protein kinase 7	1	8	8	7	28.3	28.3	26	39.038	346	346	2.4322e-32	132	7569;15909;16515;49210;54582;62252;95162;107703	True;True;True;True;True;True;True;True	8253;17183;17819;53186;58924;67210;104054;117827	187391;187392;187393;187394;187395;187396;187397;187398;187399;187400;187401;187402;187403;187404;187405;187406;187407;187408;187409;187410;187411;187412;187413;187414;187415;187416;367621;381031;381032;381033;381034;381035;381036;381037;381038;381039;1126371;1126372;1126373;1126374;1238873;1238874;1238875;1427268;1427269;1427270;1427271;1427272;1427273;1427274;1427275;1427276;1427277;1427278;142…	381842;381843;381844;381845;381846;381847;381848;381849;381850;381851;381852;381853;381854;381855;381856;381857;381858;381859;381860;381861;381862;381863;381864;381865;381866;381867;381868;381869;381870;381871;381872;381873;381874;381875;381876;381877;381878;381879;740900;766111;766112;766113;766114;766115;766116;766117;766118;766119;2287209;2287210;2287211;2287212;2505692;2505693;2505694;2880018…	381850;740900;766113;2287209;2505694;2880030;4222760;4908174			2078.65				4465.76	879.687			3016.74	3280.68	1260.26		3401.54	2028	2895.68	5020.72		2086.9	4610.16	6988.83	4913.92		2671.61
IPI00000686	IPI00000686;IPI00788256	IPI00000686;IPI00788256	2;1	2;1	2;1	>IPI:IPI00000686.2|SWISS-PROT:Q9Y4C8|TREMBL:A8K5X9|ENSEMBL:ENSP00000261741;ENSP00000376344|REFSEQ:NP_001140170;NP_001140171;NP_057280|H-INV:HIT000000407|VEGA:OTTHUMP00000169372;OTTHUMP00000169374;OTTHUMP00000169375 Tax_Id=9606 Gene_Symbol=RBM19 Probable RN	2	2	2	2	2.2	2.2	2.2	107.34	960	960;94	1.4358e-05	133	34204;64658	True;True	36920;69912	750522;1481692	1511318;2991481	1511318;2991481
IPI00000690	IPI00000690;IPI00157908;IPI00300018;IPI00910786;IPI00910617	IPI00000690;IPI00157908;IPI00300018	39;39;22;18;18	39;39;22;18;18	39;39;22;18;18	>IPI:IPI00000690.1|SWISS-PROT:O95831-1|ENSEMBL:ENSP00000287295|REFSEQ:NP_004199|VEGA:OTTHUMP00000024007 Tax_Id=9606 Gene_Symbol=AIFM1 Isoform 1 of Apoptosis-inducing factor 1, mitochondrial;>IPI:IPI00157908.4|SWISS-PROT:O95831-3|TREMBL:Q5RZ99;Q5RZA0|ENSEMB	5	39	39	39	59.9	59.9	59.9	66.9	613	613;609;326;324;261	0	134	821;822;5932;5933;7858;12387;14714;15997;21966;24267;30997;39378;39379;45339;46634;48734;48735;50551;50552;51975;54039;54219;57770;63205;84983;85723;88686;88750;90033;90034;90622;96000;102991;103234;106140;107109;107177;110542;110701	True;True;True;True;True;True;True;True;True;True;True;True;True;True;True;True;True;True;True;True;True;True;True;True;True;True;True;True;True;True;True;True;True;True;True;True;True;True;True	870;871;6398;6399;8561;13425;15909;17276;23711;26150;33461;42496;42497;48883;50279;50280;52638;52639;54646;54647;56157;58351;58542;62369;68371;93057;93842;97042;97110;98480;98481;99171;104968;112609;112872;116036;116037;117144;117145;117250;120870;121042	17357;17358;17359;17360;17361;17362;17363;17364;17365;17366;17367;17368;17369;17370;17371;17372;17373;17374;17375;17376;17377;17378;17379;17380;17381;17382;17383;17384;17385;17386;17387;17388;17389;17390;17391;17392;17393;17394;17395;17396;17397;17398;17399;17400;17401;17402;17403;17404;17405;17406;17407;17408;17409;17410;17411;17412;17413;17414;17415;17416;17417;17418;17419;17420;17421;17422;174…	34197;34198;34199;34200;34201;34202;34203;34204;34205;34206;34207;34208;34209;34210;34211;34212;34213;34214;34215;34216;34217;34218;34219;34220;34221;34222;34223;34224;34225;34226;34227;34228;34229;34230;34231;34232;34233;34234;34235;34236;34237;34238;34239;34240;34241;34242;34243;34244;34245;34246;34247;34248;34249;34250;34251;34252;34253;34254;34255;34256;34257;34258;34259;34260;34261;34262;342…	34218;34388;294190;294436;398459;602378;692067;743537;987506;1075379;1359669;1771784;1771892;2057836;2144240;2249914;2249938;2359241;2359242;2406994;2483751;2489864;2646366;2916160;3774258;3808699;3934225;3937932;3999785;3999786;4022953;4268731;4626580;4639290;4821114;4870199;4874057;5049519;5055804	216;217;218;219	171;340;353;364	265782	53515.8	156993	119674	95997.5	148262	67057.5	71153	82096.5	58938.9	185738	54301.2	183069	116529	220428	84474.5	96995.3	145966	258137	209707	65847.2	120308	105300
IPI00000691	IPI00000691;IPI00789066	IPI00000691;IPI00789066	4;3	4;3	4;3	>IPI:IPI00000691.1|SWISS-PROT:O95832|TREMBL:A5JSJ9;B4DLC3;Q7Z4X9|ENSEMBL:ENSP00000295522|REFSEQ:NP_066924|H-INV:HIT000068635|VEGA:OTTHUMP00000174016;OTTHUMP00000209498 Tax_Id=9606 Gene_Symbol=CLDN1 Claudin-1;>IPI:IPI00789066.1|VEGA:OTTHUMP00000174017 Tax_I	2	4	4	4	19.9	19.9	19.9	22.744	211	211;75	2.4492e-289	135	12314;12315;50028;103420	True;True;True;True	13343;13344;13345;54083;54084;113075	295320;295321;295322;295323;295324;295325;295326;295327;295328;295329;1149134;1149135;1149136;1149137;1149138;1149139;1149140;1149141;1149142;1149143;1149144;2320325;2320326;2320327;2320328;2320329;2320330;2320331;2320332;2320333;2320334;2320335;2320336;2320337;2320338;2320339;2320340;2320341;2320342;2320343;2320344;2320345;2320346;2320347;2320348;2320349;2320350;2320351;2320352;2320353;2320354;2…	599492;599493;599494;599495;599496;599497;599498;599499;599500;599501;599502;599503;599504;2332795;2332796;2332797;2332798;2332799;2332800;2332801;2332802;2332803;2332804;2332805;2332806;2332807;2332808;2332809;2332810;2332811;2332812;2332813;2332814;2332815;2332816;2332817;2332818;2332819;2332820;4652445;4652446;4652447;4652448;4652449;4652450;4652451;4652452;4652453;4652454;4652455;4652456;4652…	599494;599504;2332803;4652506	220	152	2989.43			5486.92			9277.5						769.149		1057.56			1990.79	2659.56
IPI00000692	IPI00000692;IPI00644062	IPI00000692;IPI00644062	18;13	18;13	18;13	>IPI:IPI00000692.2|SWISS-PROT:O95833|TREMBL:Q6FGP1|ENSEMBL:ENSP00000360678;ENSP00000419378|REFSEQ:NP_004660|H-INV:HIT000032985|VEGA:OTTHUMP00000022630;OTTHUMP00000022631 Tax_Id=9606 Gene_Symbol=CLIC3 Chloride intracellular channel protein 3;>IPI:IPI0064406	2	18	18	18	86	86	86	26.648	236	236;167	4.1199e-189	136	7717;8920;14306;25807;29621;31124;39526;57754;59185;67228;75983;77999;84828;90877;95095;114028;115082;115433	True;True;True;True;True;True;True;True;True;True;True;True;True;True;True;True;True;True	8407;9679;15478;27844;31934;33597;42663;62351;62352;63901;72642;83386;85604;92893;99451;103985;124631;125799;126168	192532;192533;192534;192535;219106;219107;219108;219109;332261;332262;332263;332264;558165;558166;558167;643830;643831;643832;643833;643834;678633;678634;881408;881409;881410;881411;1310945;1310946;1310947;1310948;1310949;1310950;1310951;1310952;1310953;1310954;1310955;1310956;1310957;1310958;1310959;1310960;1310961;1310962;1348908;1348909;1348910;1348911;1348912;1348913;1348914;1537680;1537681;1…	392603;392604;392605;392606;392607;392608;392609;392610;392611;392612;392613;448223;448224;448225;448226;670131;670132;670133;670134;670135;670136;670137;670138;670139;670140;670141;1120177;1120178;1120179;1289550;1289551;1289552;1289553;1289554;1289555;1289556;1289557;1289558;1289559;1289560;1289561;1289562;1289563;1363237;1363238;1363239;1363240;1363241;1783225;1783226;1783227;1783228;1783229;1…	392603;448225;670138;1120178;1289553;1363237;1783235;2645080;2723145;3098687;3467820;3546180;3771415;4036822;4220740;5205010;5251420;5264484						2387.68	4996.51		90096.7
IPI00000695	IPI00000695	IPI00000695	10	3	3	>IPI:IPI00000695.1|SWISS-PROT:O95837|TREMBL:B1ALW3|ENSEMBL:ENSP00000365807|REFSEQ:NP_004288|H-INV:HIT000050926|VEGA:OTTHUMP00000021515 Tax_Id=9606 Gene_Symbol=GNA14 Guanine nucleotide-binding protein subunit alpha-14	1	10	3	3	27.9	7.9	7.9	41.57	355	355	4.2143e-132	137	24533;27274;31915;45299;61870;68682;72389;107987;108682;115940	True;False;False;True;False;False;False;False;False;True	26502;29406;34452;48841;66799;74215;74216;74217;79326;79327;118134;118879;126708	537707;584293;584294;584295;584296;697192;697193;697194;697195;697196;697197;697198;697199;697200;697201;697202;697203;1016496;1016497;1016498;1016499;1016500;1016501;1016502;1416640;1416641;1416642;1416643;1416644;1416645;1416646;1416647;1416648;1416649;1416650;1416651;1416652;1416653;1416654;1416655;1416656;1416657;1416658;1416659;1416660;1416661;1416662;1416663;1416664;1416665;1416666;1416667;…	1081567;1169543;1169544;1169545;1169546;1402011;1402012;1402013;1402014;1402015;1402016;1402017;1402018;1402019;1402020;1402021;1402022;1402023;1402024;1402025;1402026;2055778;2055779;2055780;2055781;2055782;2055783;2055784;2858367;2858368;2858369;2858370;2858371;2858372;2858373;2858374;2858375;2858376;2858377;2858378;2858379;2858380;2858381;2858382;2858383;2858384;2858385;2858386;2858387;2858388…	1081567;1169546;1402022;2055784;2858404;3188766;3308285;4924551;4952418;5285482	221;222	83;86												830.249						625.97
IPI00000728	IPI00000728;IPI00219505;IPI00219504;IPI00165116;IPI00796350;IPI00789575	IPI00000728;IPI00219505;IPI00219504	42;41;41;13;7;2	42;41;41;13;7;2	40;39;39;13;7;2	>IPI:IPI00000728.3|SWISS-PROT:Q9Y4E8-1|TREMBL:Q08AL5|ENSEMBL:ENSP00000280377|H-INV:HIT000071857|VEGA:OTTHUMP00000168317 Tax_Id=9606 Gene_Symbol=USP15 Isoform 1 of Ubiquitin carboxyl-terminal hydrolase 15;>IPI:IPI00219505.2|SWISS-PROT:Q9Y4E8-3|ENSEMBL:ENSP0	6	42	42	40	45.8	45.8	43.8	112.42	981	981;957;952;235;150;37	0	138	1380;1991;2345;2346;15863;22088;31561;33535;40459;44044;44696;49080;49136;51526;51930;52319;54206;55675;56186;57931;57932;60191;68533;69077;70811;73239;73314;75683;77422;78410;84210;86123;87175;90954;92966;93886;95213;97358;103315;109973;109974;112961	True;True;True;True;True;True;True;True;True;True;True;True;True;True;True;True;True;True;True;True;True;True;True;True;True;True;True;True;True;True;True;True;True;True;True;True;True;True;True;True;True;True	1475;2151;2525;2526;17130;23843;34074;36200;43663;47506;48201;53046;53107;55680;56109;56515;58528;58529;60123;60124;60674;62545;62546;64995;74056;74637;77031;80408;80486;83059;84942;86047;92249;94265;95409;99533;101677;102673;104107;106449;112957;120257;120258;123486	33209;33210;33211;33212;33213;33214;33215;33216;33217;33218;33219;33220;33221;33222;33223;33224;33225;33226;33227;33228;33229;33230;33231;33232;33233;33234;33235;33236;33237;33238;33239;33240;33241;33242;33243;33244;33245;33246;33247;33248;33249;33250;33251;33252;33253;33254;33255;33256;33257;33258;33259;49484;49485;49486;49487;57342;57343;57344;57345;57346;57347;57348;57349;57350;57351;57352;573…	69219;69220;69221;69222;69223;69224;69225;69226;69227;69228;69229;69230;69231;69232;69233;69234;69235;69236;69237;69238;69239;69240;69241;69242;69243;69244;69245;69246;69247;69248;69249;69250;69251;69252;69253;69254;69255;69256;69257;69258;69259;69260;69261;69262;69263;69264;69265;69266;69267;69268;69269;69270;69271;69272;69273;69274;69275;69276;69277;69278;69279;69280;69281;69282;69283;69284;692…	69231;102816;117998;118010;739332;993883;1383519;1483976;1827728;1984615;2025370;2279407;2283229;2388329;2406060;2422736;2489294;2563072;2585852;2651737;2651743;2778372;3179434;3201630;3254098;3348218;3349912;3454254;3524923;3560165;3753337;3824413;3865067;4042816;4116695;4157246;4224398;4345454;4646695;5016548;5016550;5148833	223;224;225;226;227;228;229	107;144;470;520;536;544;861	2431.8	751.652	6548.2	5884.89	8313.42		13027.4	4469.33	5183.66	2663.33	1966.01	2261.96	7796.28	6734.87	18765.1	7788.24	3442.82	3371.54	5922.22	1971.03	12068	426.71	65974.6
IPI00000735	IPI00000735;IPI00030418;IPI00795202;IPI00893777	IPI00000735	5;2;1;1	5;2;1;1	5;2;1;1	>IPI:IPI00000735.5|SWISS-PROT:O95857|TREMBL:B3KQT6;Q6FGK0|ENSEMBL:ENSP00000262067|REFSEQ:NP_055214|H-INV:HIT000280156|VEGA:OTTHUMP00000025358;OTTHUMP00000158500 Tax_Id=9606 Gene_Symbol=TSPAN13 Tetraspanin-13	4	5	5	5	28.9	28.9	28.9	22.147	204	204;210;132;99	2.2579e-25	139	7384;75110;86118;93555;102142	True;True;True;True;True	8057;82408;94260;102316;111692	183428;183429;183430;1702884;1702885;1702886;1702887;1702888;1702889;1702890;1702891;1702892;1702893;1702894;1702895;1702896;1702897;1702898;1702899;1702900;1702901;1702902;1702903;1702904;1702905;1702906;1702907;1911223;1911224;1911225;1911226;1911227;1911228;1911229;1911230;1911231;1911232;2073208;2073209;2073210;2284298;2284299	373584;373585;373586;3424702;3424703;3424704;3424705;3424706;3424707;3424708;3424709;3424710;3424711;3424712;3424713;3424714;3424715;3424716;3424717;3424718;3424719;3424720;3424721;3424722;3424723;3424724;3424725;3424726;3424727;3424728;3424729;3424730;3424731;3824375;3824376;3824377;3824378;3824379;3824380;3824381;3824382;3824383;3824384;3824385;3824386;3824387;3824388;4145631;4145632;4145633;45…	373584;3424720;3824385;4145633;4577948									15035		8252.6					3538.23				2034.01	926.835
IPI00000736	IPI00000736;IPI00879830	IPI00000736;IPI00879830	3;3	3;3	3;3	>IPI:IPI00000736.1|SWISS-PROT:O95858|ENSEMBL:ENSP00000362387|REFSEQ:NP_036471|H-INV:HIT000031474|VEGA:OTTHUMP00000019726 Tax_Id=9606 Gene_Symbol=TSPAN15 Tetraspanin-15;>IPI:IPI00879830.1|TREMBL:C9JFB4|ENSEMBL:ENSP00000404528|VEGA:OTTHUMP00000197068 Tax_Id=	2	3	3	3	11.6	11.6	11.6	33.165	294	294;160	2.7238e-27	140	31540;35268;76206	True;True;True	34052;38061;83621	688221;688222;688223;688224;688225;688226;688227;776191;1727723;1727724;1727725;1727726;1727727;1727728;1727729;1727730	1381987;1381988;1381989;1381990;1381991;1381992;1381993;1381994;1381995;1562153;3476609;3476610;3476611;3476612;3476613;3476614;3476615;3476616;3476617;3476618	1381993;1562153;3476617													3268.88			1299.88
IPI00000760	IPI00000760;IPI00647695;IPI00797462;IPI00645821;IPI00646524	IPI00000760;IPI00647695;IPI00797462;IPI00645821;IPI00646524	17;13;13;13;13	16;12;12;12;12	16;12;12;12;12	>IPI:IPI00000760.1|SWISS-PROT:O95865|ENSEMBL:ENSP00000364943;ENSP00000364945;ENSP00000364949;ENSP00000372901;ENSP00000382935;ENSP00000382936;ENSP00000389552;ENSP00000391632;ENSP00000391833;ENSP00000395372;ENSP00000399023;ENSP00000399357;ENSP00000402594;ENS	5	17	16	16	88.8	88.8	88.8	29.644	285	285;282;236;226;225	0	141	3396;6430;6964;14313;21206;32594;32595;34629;35972;39030;39525;49754;49755;58656;65997;84326;100848	True;True;True;True;False;True;True;True;True;True;True;True;True;True;True;True;True	3658;6951;7533;15486;22892;35188;35189;37377;38808;38809;42120;42662;53774;53775;63321;71332;92368;110260	81346;81347;81348;81349;81350;81351;81352;81353;81354;81355;81356;81357;81358;81359;81360;81361;81362;81363;162083;162084;162085;162086;162087;162088;162089;162090;162091;162092;162093;162094;162095;162096;162097;162098;162099;162100;162101;162102;162103;175826;175827;175828;175829;175830;175831;332456;332457;332458;332459;332460;474644;474645;474646;474647;474648;474649;474650;474651;474652;4746…	165929;165930;165931;165932;165933;165934;165935;165936;165937;165938;165939;165940;165941;165942;165943;165944;165945;165946;165947;165948;165949;165950;165951;330217;330218;330219;330220;330221;330222;330223;330224;330225;330226;330227;330228;330229;330230;330231;330232;330233;330234;330235;330236;330237;330238;330239;330240;330241;330242;330243;330244;330245;330246;358747;358748;358749;358750;…	165951;330231;358751;670501;954545;1438673;1438707;1531441;1605065;1748391;1783212;2317968;2318000;2699358;3043148;3757152;4504830	230;231	178;199	21697.5	20640.1	16499	18033.8	18459.8		30948.6	17012.8		24591.7		1117.43			15975.3	16641.9	11495.2	18513	36884.1	23322.5	15064.2		7709.49
IPI00000787	IPI00000787;IPI00894395;IPI00170899;IPI00893456;IPI00796431;IPI00797045;IPI00893109;IPI00908394;IPI00893267	IPI00000787;IPI00894395;IPI00170899;IPI00893456	9;8;8;7;4;3;3;3;3	9;8;8;7;4;3;3;3;3	9;8;8;7;4;3;3;3;3	>IPI:IPI00000787.1|SWISS-PROT:P28065-1|TREMBL:Q5JNW4|ENSEMBL:ENSP00000363993;ENSP00000372595;ENSP00000372721;ENSP00000396813;ENSP00000407233|REFSEQ:NP_002791|VEGA:OTTHUMP00000014895;OTTHUMP00000029423;OTTHUMP00000029856;OTTHUMP00000193523;OTTHUMP0000019392	9	9	9	9	49.8	49.8	49.8	23.264	219	219;219;209;196;131;178;178;154;131	3.4443e-113	142	3418;14998;21634;31770;103401;104836;104837;108703;115079	True;True;True;True;True;True;True;True;True	3681;16208;23349;23350;34293;34294;113053;114617;114618;118900;125796	82416;349091;349092;349093;349094;349095;349096;349097;349098;349099;349100;349101;349102;349103;349104;349105;349106;349107;349108;349109;349110;349111;349112;481514;481515;481516;481517;481518;481519;481520;481521;481522;694144;694145;694146;694147;694148;694149;694150;694151;694152;694153;2319922;2319923;2319924;2319925;2363689;2363690;2363691;2363692;2363693;2363694;2363695;2363696;2363697;23…	168026;705792;705793;705794;705795;705796;705797;705798;705799;705800;705801;705802;705803;705804;705805;705806;705807;705808;705809;705810;705811;705812;705813;705814;705815;705816;705817;705818;705819;705820;967890;967891;967892;967893;967894;967895;967896;967897;967898;967899;967900;967901;967902;967903;967904;967905;967906;967907;967908;967909;967910;967911;967912;1396365;1396366;1396367;1396…	168026;705817;967898;1396366;4651755;4743735;4743743;4952755;5251410	232;233	138;183	10853				16987.6	9997.27		40959	13295.2	23695.3		2825.73									25557.9	8513.71
IPI00000792	IPI00000792;IPI00647366;IPI00641565;IPI00642016;IPI00645425;IPI00874075	IPI00000792;IPI00647366;IPI00641565;IPI00642016;IPI00645425;IPI00874075	27;22;22;16;14;14	27;22;22;16;14;14	27;22;22;16;14;14	>IPI:IPI00000792.1|SWISS-PROT:Q08257|ENSEMBL:ENSP00000339399;ENSP00000399805|REFSEQ:NP_001123514;NP_001880|H-INV:HIT000274634|VEGA:OTTHUMP00000011194 Tax_Id=9606 Gene_Symbol=CRYZ Quinone oxidoreductase;>IPI:IPI00647366.1|TREMBL:A6NN60|ENSEMBL:ENSP000003599	6	27	27	27	88.8	88.8	88.8	35.206	329	329;295;243;206;192;192	0	143	3538;6006;15195;16853;20814;25873;26834;26835;35220;35221;38941;46324;49960;53222;53223;63852;65791;78978;86124;86125;101387;103436;103726;103727;104362;105119;115664	True;True;True;True;True;True;True;True;True;True;True;True;True;True;True;True;True;True;True;True;True;True;True;True;True;True;True	3810;6480;16424;18187;22478;27911;28943;28944;38009;38010;42025;49937;54009;57487;57488;69063;71111;86650;94266;94267;110864;113092;113410;113411;114102;114937;126418	84320;84321;84322;84323;84324;84325;84326;84327;84328;84329;84330;84331;84332;84333;84334;84335;84336;84337;84338;84339;84340;84341;84342;84343;84344;84345;84346;84347;84348;84349;84350;84351;84352;84353;84354;84355;84356;84357;84358;84359;84360;84361;84362;84363;147963;147964;147965;147966;147967;147968;147969;147970;147971;147972;147973;147974;147975;147976;147977;147978;147979;147980;147981;14…	170937;170938;170939;170940;170941;170942;170943;170944;170945;170946;170947;170948;170949;170950;170951;170952;170953;170954;170955;170956;170957;170958;170959;170960;170961;170962;170963;170964;170965;170966;170967;170968;170969;170970;170971;170972;170973;170974;170975;170976;170977;170978;170979;170980;170981;170982;170983;170984;170985;170986;170987;170988;170989;170990;170991;170992;170993;…	170940;299144;714081;782334;944585;1122043;1155959;1155963;1558839;1558851;1744432;2129324;2329223;2452070;2452084;2948564;3034566;3580095;3824454;3824489;4527109;4652869;4669895;4669911;4709889;4761006;5275838	234;235	224;290	45739.5	19272.6	38844.5	58003.4	24342.3	13927.6	57858.4	81214.7	18246.9	51816.6	108308	71604.2	78117.2	86684.9	77150.7	37912.1	27460.6	92865.1	69481.2	54588.2	45365.9	7532.85	94812.8
IPI00000811	IPI00000811;IPI00789119;IPI00796198	IPI00000811;IPI00789119	8;5;3	8;5;3	8;5;3	>IPI:IPI00000811.2|SWISS-PROT:P28072|TREMBL:Q6IAT9|ENSEMBL:ENSP00000270586|REFSEQ:NP_002789|H-INV:HIT000284778|VEGA:OTTHUMP00000115982;OTTHUMP00000182726 Tax_Id=9606 Gene_Symbol=PSMB6 Proteasome subunit beta type-6;>IPI:IPI00789119.1|VEGA:OTTHUMP0000018272	3	8	8	8	49.4	49.4	49.4	25.357	239	239;190;114	1.0839e-71	144	1187;27672;32663;54468;82447;87864;100178;109441	True;True;True;True;True;True;True;True	1269;29842;35258;58804;90384;96144;109534;119683	26592;26593;26594;26595;26596;596521;716410;716411;716412;716413;716414;1234908;1234909;1234910;1234911;1234912;1234913;1234914;1234915;1234916;1234917;1234918;1234919;1234920;1234921;1234922;1234923;1234924;1234925;1234926;1234927;1234928;1234929;1234930;1234931;1234932;1234933;1234934;1234935;1234936;1234937;1234938;1234939;1234940;1234941;1234942;1234943;1234944;1234945;1234946;1234947;1234948…	52821;52822;52823;52824;52825;52826;1194003;1194004;1440309;1440310;1440311;1440312;1440313;1440314;1440315;1440316;1440317;1440318;1440319;1440320;1440321;2497139;2497140;2497141;2497142;2497143;2497144;2497145;2497146;2497147;2497148;2497149;2497150;2497151;2497152;2497153;2497154;2497155;2497156;2497157;2497158;2497159;2497160;2497161;2497162;2497163;2497164;2497165;2497166;2497167;2497168;249…	52821;1194004;1440319;2497354;3697367;3897660;4465416;4987310			60209.4	42107.7	30825.8	60035.4	49236	44133.5	48432.3	26481.2	21470.3	31220	68841	13305.8	44345.4	94553.6	51665.4	41341.9	74871.1	59723.7	79315.8	53516	37476	22027.8	36406
IPI00000816	IPI00000816;IPI00793344;IPI00792761;IPI00795516;IPI00940628	IPI00000816;IPI00793344;IPI00792761	37;31;21;17;17	37;31;21;17;17	26;22;14;11;11	>IPI:IPI00000816.1|SWISS-PROT:P62258|TREMBL:B7ZA86;Q4VJB6|ENSEMBL:ENSP00000264335|REFSEQ:NP_006752|H-INV:HIT000048658|VEGA:OTTHUMP00000166035;OTTHUMP00000182972 Tax_Id=9606 Gene_Symbol=YWHAE 14-3-3 protein epsilon;>IPI:IPI00793344.1|VEGA:OTTHUMP00000182974	5	37	37	26	83.1	83.1	83.1	29.174	255	255;193;139;107;94	0	145	462;463;1078;14048;17279;17280;18333;19461;19935;20571;27283;41238;45540;45541;45542;51034;53945;54746;54751;54752;59404;59405;59406;69670;75073;75074;80831;80832;80833;101539;101540;101541;112569;112570;113933;113934;113935	True;True;True;True;True;True;True;True;True;True;True;True;True;True;True;True;True;True;True;True;True;True;True;True;True;True;True;True;True;True;True;True;True;True;True;True;True	489;490;491;1151;1152;15210;18686;18687;18688;18689;19818;19819;21025;21534;22222;29415;44495;49100;49101;49102;55164;58253;58254;59107;59120;59121;59122;59123;59124;59125;64136;64137;64138;75397;75398;82362;82363;88667;88668;88669;88670;111020;111021;111022;111023;111024;123067;123068;123069;123070;123071;123072;123073;124530;124531;124532	9084;9085;9086;9087;9088;9089;9090;9091;9092;9093;9094;9095;9096;9097;9098;9099;9100;9101;9102;9103;9104;9105;9106;9107;9108;9109;9110;9111;9112;9113;9114;9115;9116;9117;9118;9119;9120;9121;9122;9123;9124;9125;9126;9127;9128;9129;9130;9131;9132;9133;9134;9135;9136;9137;9138;9139;9140;9141;9142;9143;9144;9145;9146;9147;9148;9149;9150;9151;9152;9153;9154;9155;9156;9157;9158;9159;9160;9161;9162;9163…	18409;18410;18411;18412;18413;18414;18415;18416;18417;18418;18419;18420;18421;18422;18423;18424;18425;18426;18427;18428;18429;18430;18431;18432;18433;18434;18435;18436;18437;18438;18439;18440;18441;18442;18443;18444;18445;18446;18447;18448;18449;18450;18451;18452;18453;18454;18455;18456;18457;18458;18459;18460;18461;18462;18463;18464;18465;18466;18467;18468;18469;18470;18471;18472;18473;18474;184…				909615	928627	773178	1.77468e+06	1.24747e+06	1.54173e+06	708693	551098	1.31761e+06	463788	1.007e+06	643847	1.56639e+06	1.05977e+06	1.13814e+06	980763	1.25612e+06	1.03529e+06	2.00065e+06	1.56738e+06	1.24603e+06	585488	803341
IPI00000821	IPI00000821	IPI00000821	1	1	1	>IPI:IPI00000821.2|SWISS-PROT:Q9NX20|ENSEMBL:ENSP00000300151|REFSEQ:NP_060310|H-INV:HIT000002215 Tax_Id=9606 Gene_Symbol=MRPL16 39S ribosomal protein L16, mitochondrial	1	1	1	1	12	12	12	28.449	251	251	0.0029961	146	68607	TRUE	74135	1577812	3184357	3184357	244	163								815.493
IPI00000858	IPI00000858;IPI00941607;IPI00941723;IPI00921016;IPI00922214;IPI00793755;IPI00946182;IPI00154408;IPI00642023;IPI00946689	IPI00000858;IPI00941607;IPI00941723;IPI00921016;IPI00922214;IPI00793755;IPI00946182;IPI00154408	11;11;11;9;9;9;8;8;5;5	11;11;11;9;9;9;8;8;5;5	11;11;11;9;9;9;8;8;5;5	>IPI:IPI00000858.2|TREMBL:B4DYX9|ENSEMBL:ENSP00000364574;ENSP00000388779;ENSP00000411220;ENSP00000412074;ENSP00000412449;ENSP00000415985 Tax_Id=9606 Gene_Symbol=RDBP cDNA FLJ56180, highly similar to Negative elongation factor E;>IPI:IPI00941607.1|SWISS-PRO	10	11	11	11	36.2	36.2	36.2	43.924	387	387;380;375;350;336;334;260;240;159;148	0	149	23485;32633;60232;65623;87057;87403;87404;88630;90063;93765;99094	True;True;True;True;True;True;True;True;True;True;True	25314;35227;65037;70935;95279;95648;95649;96983;98512;98513;102536;108360	517464;517465;517466;517467;517468;715904;715905;1376352;1502586;1502587;1930964;1930965;1937547;1937548;1937549;1965069;1965070;1965071;1965072;1965073;1965074;1965075;1965076;1965077;1965078;1965079;1999643;1999644;1999645;1999646;2077607;2077608;2077609;2077610;2077611;2077612;2077613;2210034;2210035	1042757;1042758;1042759;1042760;1042761;1042762;1042763;1042764;1042765;1042766;1439315;1439316;2781680;3029411;3029412;3029413;3861855;3861856;3874820;3874821;3874822;3932418;3932419;3932420;3932421;3932422;3932423;3932424;3932425;3932426;3932427;3932428;3932429;4000586;4000587;4000588;4000589;4000590;4000591;4154000;4154001;4154002;4154003;4154004;4154005;4154006;4425598;4425599	1042757;1439315;2781680;3029413;3861856;3874820;3874822;3932426;4000591;4154004;4425599	285;286	63;298			1511.9	2215.7	3509.39							1024.65				2152.07		2666.4	5006.22
IPI00000861	IPI00000861;IPI00386803;IPI00952738;IPI00883946;IPI00909678;IPI00015157	IPI00000861;IPI00386803;IPI00952738;IPI00883946;IPI00909678	27;26;26;22;19;5	27;26;26;22;19;5	15;14;14;14;15;5	>IPI:IPI00000861.1|SWISS-PROT:Q14847-1|TREMBL:A8K1D2|ENSEMBL:ENSP00000325240|REFSEQ:NP_006139|H-INV:HIT000323920|VEGA:OTTHUMP00000164238;OTTHUMP00000181138 Tax_Id=9606 Gene_Symbol=LASP1 Isoform 1 of LIM and SH3 domain protein 1;>IPI:IPI00386803.4|SWISS-PRO	6	27	27	15	75.1	75.1	39.5	29.717	261	261;323;318;166;205;144	0	150	1424;18263;24809;34428;35764;45775;50175;53389;53885;53886;60626;70527;70528;71525;81522;81763;84410;84411;95927;98985;98986;98987;107202;113486;113487;113821;113822	True;True;True;True;True;True;True;True;True;True;True;True;True;True;True;True;True;True;True;True;True;True;True;True;True;True;True	1523;19748;26792;37157;38593;49350;54244;57664;58191;58192;65462;76615;76616;76617;76618;78094;89403;89654;89655;92459;92460;104890;104891;108246;108247;108248;117277;124063;124064;124415;124416	34124;34125;34126;34127;34128;34129;34130;34131;34132;34133;34134;34135;34136;34137;34138;34139;34140;34141;34142;34143;34144;34145;34146;34147;34148;34149;34150;34151;34152;34153;417301;541789;541790;541791;541792;541793;541794;541795;541796;541797;541798;541799;541800;541801;541802;541803;541804;541805;541806;541807;541808;541809;541810;541811;541812;541813;541814;541815;541816;541817;541818;54…	71161;71162;71163;71164;71165;71166;71167;71168;71169;71170;71171;71172;71173;71174;71175;71176;71177;71178;71179;71180;71181;71182;71183;71184;71185;71186;71187;71188;71189;71190;71191;71192;71193;71194;842930;1088786;1088787;1088788;1088789;1088790;1088791;1088792;1088793;1088794;1088795;1088796;1088797;1088798;1088799;1088800;1088801;1088802;1088803;1088804;1088805;1088806;1088807;1088808;1088…	71192;842930;1088832;1523448;1596944;2096902;2341200;2465831;2478500;2478502;2798695;3245599;3245612;3280316;3666665;3671893;3759609;3759671;4263729;4422116;4422199;4422201;4874574;5177806;5177882;5193340;5193357	287;288;289;290	64;131;139;252	41165.8	94174.5	11091.6	137843	243658	21819.1	220779	83627.3	215197	84778.2	35205.4	128755	56131.4	264277	101913	113769	56036.8	210125	451021	238367	124335	106401	113938
IPI00000865	IPI00000865;IPI00797338;IPI00791237;IPI00791229;IPI00796317;IPI00791954;IPI00909661;IPI00798002;IPI00793834	IPI00000865;IPI00797338;IPI00791237;IPI00791229	6;5;5;4;2;2;1;1;1	6;5;5;4;2;2;1;1;1	5;4;4;4;1;1;0;0;0	>IPI:IPI00000865.2|SWISS-PROT:Q14849|ENSEMBL:ENSP00000337446|REFSEQ:NP_006795|H-INV:HIT000295167|VEGA:OTTHUMP00000164279;OTTHUMP00000181145 Tax_Id=9606 Gene_Symbol=STARD3 StAR-related lipid transfer protein 3;>IPI:IPI00797338.3|TREMBL:B4DUY1|REFSEQ:NP_0011	9	6	6	5	15.7	15.7	13	50.501	445	445;445;427;311;284;196;211;166;157	2.5596e-22	151	33864;48652;74811;95716;100797;104867	True;True;True;True;True;True	36551;52545;82082;104662;110205;114651	743963;743964;743965;1107018;1695594;1695595;2123824;2248854;2365211;2365212	1499442;1499443;1499444;2244854;3410779;3410780;4250059;4250060;4501139;4501140;4747948;4747949;4747950	1499444;2244854;3410779;4250060;4501139;4747950
IPI00000873	IPI00000873;IPI00893918;IPI00908612;IPI00939335;IPI00646425;IPI00893487;IPI00941098;IPI00788898;IPI00943279;IPI00793323;IPI00893211;IPI00893333	IPI00000873;IPI00893918	76;75;37;37;20;18;15;11;11;7;6;3	76;75;37;37;20;18;15;11;11;7;6;3	76;75;37;37;20;18;15;11;11;7;6;3	>IPI:IPI00000873.3|SWISS-PROT:P26640|ENSEMBL:ENSP00000211402;ENSP00000364815;ENSP00000403359|REFSEQ:NP_006286|VEGA:OTTHUMP00000029422;OTTHUMP00000029855;OTTHUMP00000193354 Tax_Id=9606 Gene_Symbol=VARS Valyl-tRNA synthetase;>IPI:IPI00893918.1|TREMBL:B0V043|	12	76	76	76	64.3	64.3	64.3	140.47	1264	1264;1264;676;676;366;297;317;288;287;174;174;95	0	152	1094;1095;1289;1427;1664;2070;6639;10720;10784;10785;11980;12924;15529;17422;17470;17471;19061;19120;19670;21231;27073;28761;32768;33974;34473;35248;40697;43143;43973;46631;47570;48255;49456;50246;50802;51026;52514;53968;58894;59133;62497;63892;65319;65829;68317;68318;68319;71934;72490;77072;79751;80684;82097;82885;83106;83714;84191;88818;89488;89906;90018;91924;92013;92972;97641;97642;98603;1009…	True;True;True;True;True;True;True;True;True;True;True;True;True;True;True;True;True;True;True;True;True;True;True;True;True;True;True;True;True;True;True;True;True;True;True;True;True;True;True;True;True;True;True;True;True;True;True;True;True;True;True;True;True;True;True;True;True;True;True;True;True;True;True;True;True;True;True;True;True;True;True;True;True;True;True;True	1171;1172;1375;1526;1527;1789;2234;7177;11631;11696;11697;12992;12993;14007;16779;18846;18898;18899;20596;20597;20658;21251;22917;29192;30999;31000;35375;36666;37206;38038;43915;43916;46549;47432;47433;50276;51381;52120;53450;54317;54918;55155;56719;58278;63589;63843;67471;67472;69106;70612;71151;73821;73822;73823;78680;79483;79484;79485;84568;87478;88474;90010;90853;91086;91727;92228;97181;97893…	24097;24098;24099;24100;24101;24102;24103;24104;24105;24106;24107;24108;24109;24110;24111;24112;24113;24114;24115;24116;24117;24118;24119;24120;24121;24122;24123;24124;24125;24126;24127;24128;29812;29813;29814;29815;29816;29817;29818;29819;29820;29821;29822;29823;29824;29825;29826;29827;34157;34158;34159;34160;34161;34162;34163;34164;34165;34166;34167;34168;34169;34170;34171;39892;39893;39894;398…	48015;48016;48017;48018;48019;48020;48021;48022;48023;48024;48025;48026;48027;48028;48029;48030;48031;48032;48033;48034;48035;48036;48037;48038;48039;48040;48041;48042;48043;48044;48045;48046;48047;48048;48049;48050;48051;48052;48053;61092;61093;61094;61095;61096;61097;61098;61099;61100;61101;61102;61103;61104;61105;61106;61107;61108;61109;61110;61111;61112;61113;61114;61115;61116;61117;61118;611…				51783.7	76745.7	131203	412844	234986	100599	152446	298633	153910	99000.1	86015.8	169146	230422	274107	278517	312365	194488	261834	105030	112168	293762	289389	349950
IPI00000874	IPI00000874;IPI00640741;IPI00641244	IPI00000874;IPI00640741	30;26;14	30;26;14	26;22;10	>IPI:IPI00000874.1|SWISS-PROT:Q06830|TREMBL:B2R4P2;B5BU26|ENSEMBL:ENSP00000262746;ENSP00000361152;ENSP00000415124|REFSEQ:NP_002565;NP_859047;NP_859048|H-INV:HIT000039247|VEGA:OTTHUMP00000009234 Tax_Id=9606 Gene_Symbol=PRDX1 Peroxiredoxin-1;>IPI:IPI00640741	3	30	30	26	80.4	80.4	80.4	22.11	199	199;171;97	0	153	1634;1635;9625;9626;9627;15622;15623;36148;36149;36150;40640;44601;52630;53470;53471;63193;63194;68378;68379;79065;79066;79670;84896;84897;88857;93227;93228;93229;96475;96476	True;True;True;True;True;True;True;True;True;True;True;True;True;True;True;True;True;True;True;True;True;True;True;True;True;True;True;True;True;True	1756;1757;10443;10444;10445;10446;10447;10448;16876;16877;38987;38988;38989;43852;48097;56845;57747;57748;57749;57750;68357;68358;73887;73888;86748;86749;86750;86751;87397;92964;92965;97223;101953;101954;101955;105490;105491	38702;38703;38704;38705;38706;38707;38708;38709;38710;38711;38712;38713;38714;38715;38716;38717;38718;38719;38720;38721;38722;38723;38724;38725;38726;38727;38728;38729;38730;38731;38732;38733;38734;38735;38736;38737;38738;38739;38740;38741;38742;38743;38744;38745;38746;38747;38748;38749;38750;38751;38752;38753;38754;38755;38756;38757;38758;38759;38760;38761;38762;38763;38764;38765;38766;38767;387…	80165;80166;80167;80168;80169;80170;80171;80172;80173;80174;80175;80176;80177;80178;80179;80180;80181;80182;80183;80184;80185;80186;80187;80188;80189;80190;80191;80192;80193;80194;80195;80196;80197;80198;80199;80200;80201;80202;80203;80204;80205;80206;80207;80208;80209;80210;80211;80212;80213;80214;80215;80216;80217;80218;80219;80220;80221;80222;80223;80224;80225;80226;80227;80228;80229;80230;802…				1.66423e+06	1.42028e+06	1.01765e+06	1.95899e+06	1.64581e+06	231812	1.33528e+06	1.36521e+06	1.52275e+06	1.09669e+06	2.27398e+06	632907	3.60941e+06	2.89848e+06	1.73562e+06	2.44248e+06	2.7264e+06	2.38925e+06	1.85392e+06	1.32124e+06	2.0788e+06	698589	1.88392e+06
IPI00000877	IPI00000877;IPI00922838;IPI00922127;IPI00922745	IPI00000877;IPI00922838	84;79;40;12	84;79;40;12	83;78;40;12	>IPI:IPI00000877.1|SWISS-PROT:Q9Y4L1|TREMBL:A8C1Z0;B3KXH0;B7Z602;B7Z766;Q05D91;Q68D25;Q6IN67;Q9BST8|ENSEMBL:ENSP00000278752;ENSP00000384144|REFSEQ:NP_001124463;NP_006380|H-INV:HIT000220888 Tax_Id=9606 Gene_Symbol=HYOU1 Hypoxia up-regulated protein 1;>IPI:I	4	84	84	83	72.3	72.3	72.3	111.33	999	999;981;559;188	0	154	894;895;896;2133;2134;2673;3113;4222;10544;10545;10764;13768;13797;13798;14232;19743;20698;22738;22739;25484;26515;26914;28410;28411;30572;33250;33251;39326;52284;53881;53882;54082;54352;54883;54884;55325;55766;55767;58742;59844;60415;60416;63729;63730;64628;64629;64630;65827;65828;65864;69126;69127;70530;71320;72397;72398;72981;74344;77763;83029;84203;84425;89042;89043;89044;96947;97417;98893;98…	True;True;True;True;True;True;True;True;True;True;True;True;True;True;True;True;True;True;True;True;True;True;True;True;True;True;True;True;True;True;True;True;True;True;True;True;True;True;True;True;True;True;True;True;True;True;True;True;True;True;True;True;True;True;True;True;True;True;True;True;True;True;True;True;True;True;True;True;True;True;True;True;True;True;True;True;True;True;True;True…	958;959;960;2299;2300;2876;3355;4546;11445;11446;11447;11676;14911;14945;14946;15403;21330;21331;22355;24528;24529;27503;28597;29027;30622;30623;30624;30625;33008;35895;35896;42437;56479;58187;58188;58397;58684;59262;59263;59752;60221;60222;63423;64621;64622;64623;65233;65234;68932;68933;69879;69880;69881;71147;71148;71149;71150;71188;74690;74691;76620;76621;77790;77791;77792;79338;79339;79340;80…	19315;19316;19317;19318;19319;19320;19321;19322;19323;19324;19325;19326;19327;19328;19329;19330;19331;19332;19333;19334;19335;19336;19337;19338;19339;19340;19341;19342;19343;19344;19345;19346;19347;19348;19349;19350;19351;19352;19353;19354;19355;19356;19357;19358;19359;19360;19361;19362;19363;19364;19365;19366;19367;19368;19369;19370;19371;19372;19373;19374;19375;19376;19377;19378;19379;19380;193…					906471	801726	260362	805030	798520	506105	673392	2.41532e+06	772158	602424	466531	909097	1.164e+06	1.12882e+06	812040	245284	544485	810365	588025	603858	448609	201152	433418
IPI00000897	IPI00000897	IPI00000897	7	7	7	>IPI:IPI00000897.3|SWISS-PROT:P42694|TREMBL:B7ZLW2;Q6PGP6|ENSEMBL:ENSP00000351524|REFSEQ:NP_055692|H-INV:HIT000390372|VEGA:OTTHUMP00000182231 Tax_Id=9606 Gene_Symbol=HELZ HELZ protein	1	7	7	7	4.2	4.2	4.2	219.11	1943	1943	9.3004e-16	155	14623;42927;49928;65995;67064;78445;101194	True;True;True;True;True;True;True	15814;46315;53975;71330;72469;86083;110643	339849;339850;339851;339852;339853;339854;339855;955755;1145963;1510239;1510240;1510241;1510242;1533629;1533630;1772453;1772454;2257233	686277;686278;686279;686280;686281;686282;686283;686284;1932685;2326009;3043115;3043116;3043117;3043118;3090919;3090920;3561007;3561008;4516945	686282;1932685;2326009;3043117;3090919;3561008;4516945						1515.53						2228.59						2948.29					2411.96
IPI00000948	IPI00000948;IPI00924474;IPI00926878;IPI00927103;IPI00927064;IPI00927278;IPI00926666;IPI00927756	IPI00000948	28;9;5;3;2;2;2;2	28;9;5;3;2;2;2;2	2;2;2;2;2;2;2;2	>IPI:IPI00000948.3|SWISS-PROT:Q9Y4P3|TREMBL:B2RB52;Q8N2L6;Q96E41|ENSEMBL:ENSP00000307260|REFSEQ:NP_036585|H-INV:HIT000024283|VEGA:OTTHUMP00000160428 Tax_Id=9606 Gene_Symbol=TBL2 Transducin beta-like protein 2	8	28	28	2	62.6	62.6	6.5	49.797	447	447;270;176;107;75;54;46;43	0	156	3106;7180;7181;7434;7931;24108;28103;29578;31840;33712;35119;50265;51541;53417;55110;57632;60712;65308;68719;70112;78391;81655;83146;83413;96184;104413;110830;113974	True;True;True;True;True;True;True;True;True;True;True;True;True;True;True;True;True;True;True;True;True;True;True;True;True;True;True;True	3347;7832;7833;8111;8643;25986;30298;31890;34372;36382;37901;54337;55697;57693;59503;62217;65557;70601;74256;76020;76021;86028;89541;91127;91407;105174;114156;121183;124574	73705;73706;73707;73708;73709;73710;73711;73712;73713;73714;73715;73716;73717;73718;73719;73720;73721;73722;73723;73724;73725;73726;73727;73728;73729;73730;73731;73732;73733;73734;73735;73736;73737;73738;73739;73740;73741;73742;73743;178971;178972;178973;178974;178975;178976;184545;184546;184547;184548;184549;184550;184551;184552;184553;184554;184555;184556;184557;184558;184559;184560;184561;1845…	150256;150257;150258;150259;150260;150261;150262;150263;150264;150265;150266;150267;150268;150269;150270;150271;150272;150273;150274;150275;150276;150277;150278;150279;150280;150281;150282;150283;150284;150285;150286;150287;150288;150289;150290;150291;150292;150293;150294;150295;150296;150297;150298;150299;150300;150301;150302;150303;150304;150305;150306;150307;150308;150309;150310;150311;150312;…	150314;364475;364478;375899;402204;1069662;1212303;1288093;1398935;1491352;1550529;2345344;2388760;2466499;2527902;2639014;2803556;3015929;3189817;3235766;3559709;3669235;3725594;3733871;4275852;4711442;5061065;5202457	315;316	408;412	10802.3	13668.2	29797.5	6792.57	13003.4		2180.29	4124.81	9408.16	10891.6	28489.2	13683.8	17934.7	38775.4	39033.5	17477	16855.4	17860.5	40816.7	26777.8			14154.4
IPI00000949	IPI00000949;IPI00556050	IPI00000949;IPI00556050	12;9	12;9	12;9	>IPI:IPI00000949.1|SWISS-PROT:Q14894|TREMBL:Q5HYB7|ENSEMBL:ENSP00000219599;ENSP00000379341|REFSEQ:NP_001879|H-INV:HIT000057124|VEGA:OTTHUMP00000080390;OTTHUMP00000115878 Tax_Id=9606 Gene_Symbol=CRYM Mu-crystallin homolog;>IPI:IPI00556050.1|ENSEMBL:ENSP0000	2	12	12	12	55.4	55.4	55.4	33.775	314	314;272	1.988e-224	157	23171;27407;35600;39987;60134;68561;84853;89485;91982;92524;94224;107573	True;True;True;True;True;True;True;True;True;True;True;True	24989;29552;38422;38423;43157;64935;74086;92919;97890;100629;101201;103041;117682	512822;587651;787213;787214;893891;1373521;1576044;1576045;1886437;1985585;2039699;2049434;2087479;2440411;2440412;2440413;2440414;2440415	1034143;1176144;1176145;1176146;1588030;1588031;1588032;1588033;1588034;1588035;1588036;1809430;1809431;1809432;2776589;3180148;3180149;3180150;3180151;3771960;3973277;4080193;4080194;4080195;4097580;4174592;4902488;4902489;4902490;4902491;4902492;4902493;4902494;4902495;4902496;4902497;4902498;4902499;4902500;4902501	1034143;1176145;1588034;1809430;2776589;3180149;3771960;3973277;4080194;4097580;4174592;4902496	317;318;319	43;62;110												52386.1
IPI00000980	IPI00000980;IPI00893222;IPI00893097	IPI00000980;IPI00893222	3;2;1	3;2;1	3;2;1	>IPI:IPI00000980.1|SWISS-PROT:Q9P0U1|TREMBL:Q75MR5|ENSEMBL:ENSP00000351214;ENSP00000379805|REFSEQ:NP_061932|H-INV:HIT000264779|VEGA:OTTHUMP00000025198;OTTHUMP00000120038 Tax_Id=9606 Gene_Symbol=TOMM7 Mitochondrial import receptor subunit TOM7 homolog;>IPI:	3	3	3	3	45.5	45.5	45.5	6.2484	55	55;51;125	1.8127e-27	158	32561;38609;83368	True;True;True	35150;41672;91359	714808;714809;714810;714811;714812;714813;714814;714815;714816;714817;714818;714819;714820;856962;856963;856964;856965;856966;856967;856968;856969;856970;856971;856972;856973;856974;856975;856976;856977;856978;856979;856980;856981;856982;856983;856984;856985;856986;1862479;1862480;1862481;1862482;1862483	1437411;1437412;1437413;1437414;1437415;1437416;1437417;1437418;1437419;1437420;1437421;1437422;1437423;1437424;1437425;1437426;1437427;1437428;1437429;1437430;1437431;1437432;1437433;1437434;1437435;1437436;1437437;1437438;1437439;1437440;1437441;1437442;1437443;1437444;1437445;1437446;1437447;1437448;1437449;1437450;1731170;1731171;1731172;1731173;1731174;1731175;1731176;1731177;1731178;1731179…	1437424;1731171;3731440	320	44	12449.9			24600.8	10357.4	8270.69	1253.79					15090.9			7757.28			19545.8			3472.94	5457.76
IPI00001022	IPI00001022	IPI00001022	5	5	3	>IPI:IPI00001022.5|SWISS-PROT:Q8N490-2|ENSEMBL:ENSP00000248451|REFSEQ:NP_001070867|VEGA:OTTHUMP00000207315 Tax_Id=9606 Gene_Symbol=PNKD Isoform 2 of Probable hydrolase PNKD	1	5	5	3	38.7	38.7	21.1	15.396	142	142	3.2838e-58	159	1333;9392;21008;30994;66424	True;True;True;True;True	1423;10188;22684;33458;71779	31429;31430;229767;229768;229769;229770;229771;229772;229773;229774;229775;229776;229777;229778;229779;229780;229781;229782;229783;229784;229785;229786;229787;229788;229789;229790;229791;229792;229793;229794;229795;229796;229797;472132;472133;472134;676697;1521061;1521062;1521063;1521064;1521065;1521066;1521067;1521068;1521069;1521070;1521071;1521072;1521073;1521074;1521075;1521076;1521077;152107…	65816;65817;470700;470701;470702;470703;470704;470705;470706;470707;470708;470709;470710;470711;470712;470713;470714;470715;470716;470717;470718;470719;470720;470721;470722;470723;470724;470725;470726;470727;470728;470729;470730;470731;470732;470733;470734;470735;470736;470737;470738;470739;470740;470741;470742;470743;470744;470745;470746;470747;470748;470749;470750;470751;470752;470753;470754;47…	65816;470722;949628;1359666;3064559			1748.03	5568.78	5535.11	5531.31				371.931	11617.8	6078.17	5919.6	2146.51	2761.29	8156.26	3964.27	6117.09	2753.48	4407.07	2467.9	4530.4	1366.09	1780.59	2245.4
IPI00001053	IPI00001053	IPI00001053	3	3	3	>IPI:IPI00001053.4|SWISS-PROT:Q9Y4U1|ENSEMBL:ENSP00000361154;ENSP00000383840|REFSEQ:NP_056321|H-INV:HIT000023367|VEGA:OTTHUMP00000009243 Tax_Id=9606 Gene_Symbol=MMACHC Methylmalonic aciduria and homocystinuria type C protein	1	3	3	3	17	17	17	31.728	282	282	3.5733e-15	160	28714;42785;55070	True;True;True	30949;46162;59461	620846;620847;951094;1250370;1250371	1246068;1246069;1922306;2526750;2526751	1246068;1922306;2526751										3577.66											805.608
IPI00001091	IPI00001091	IPI00001091	55	55	53	>IPI:IPI00001091.4|SWISS-PROT:Q9Y4W6|TREMBL:Q8TA92|ENSEMBL:ENSP00000269143|REFSEQ:NP_006787|H-INV:HIT000326080|VEGA:OTTHUMP00000071704;OTTHUMP00000162476 Tax_Id=9606 Gene_Symbol=AFG3L2 AFG3-like protein 2	1	55	55	53	61.2	61.2	61.2	88.583	797	797	0	161	8956;9592;14054;14599;16293;18655;22674;25421;26709;29398;29399;32716;36263;36874;37247;39662;39663;40506;41387;46403;46404;49555;49556;50870;52273;52928;53895;54190;55409;56365;56366;56972;59421;69621;72926;74821;79005;79446;82817;93165;98883;99251;100272;100306;101680;101681;104197;104462;104463;106146;108564;108806;109557;109558;109797	True;True;True;True;True;True;True;True;True;True;True;True;True;True;True;True;True;True;True;True;True;True;True;True;True;True;True;True;True;True;True;True;True;True;True;True;True;True;True;True;True;True;True;True;True;True;True;True;True;True;True;True;True;True;True	9715;10406;15216;15789;17586;20160;24463;27438;28805;31682;31683;31684;35319;39110;39778;39779;40219;42805;42806;43712;44654;50019;50020;53558;53559;54990;56465;57170;58202;58511;59840;60869;60870;61504;61505;64154;75325;75326;80061;82092;86678;86679;87160;90782;101888;108137;108526;109638;109675;111181;111182;113921;114208;114209;116043;118758;119010;119803;119804;120067;120068	219631;233836;233837;329369;339374;339375;339376;339377;339378;339379;339380;339381;339382;339383;339384;339385;339386;339387;339388;339389;339390;339391;339392;339393;339394;339395;339396;339397;377081;377082;377083;377084;377085;377086;377087;377088;377089;377090;377091;377092;377093;377094;377095;377096;377097;377098;377099;377100;377101;377102;377103;377104;377105;377106;377107;377108;377109;…	449219;478106;478107;478108;478109;478110;478111;478112;478113;478114;478115;478116;478117;478118;478119;665003;685447;685448;685449;685450;685451;685452;685453;685454;685455;685456;685457;685458;685459;685460;685461;685462;685463;685464;685465;685466;685467;685468;685469;685470;685471;685472;685473;685474;685475;685476;685477;685478;685479;685480;759022;759023;759024;759025;759026;759027;759028;…	449219;478116;665003;685479;759118;862939;1016404;1109975;1152764;1280685;1280702;1445307;1625109;1656011;1672176;1789978;1789991;1829688;1862076;2132886;2132952;2305296;2305337;2367951;2420797;2441906;2479130;2488762;2548423;2593132;2593133;2613300;2734936;3220442;3333793;3410972;3581423;3596384;3712582;4127591;4417740;4430647;4468448;4470072;4542376;4542468;4699280;4713716;4713719;4821239;49491…	321;322;323;324;325;326	285;321;380;666;683;741	33205.4	50411.7	92614.1	140700	55820.9	49825.7	14069.7	31079	52674.1	20305	69138.8	17937.3	44131	10767.2	75062.2	59834.8	82133	71694.1	48008.8	43664.3	28252.9	14219.9	67955.3
IPI00001102	IPI00001102	IPI00001102	1	1	1	>IPI:IPI00001102.1|SWISS-PROT:Q99608|ENSEMBL:ENSP00000332643|REFSEQ:NP_002478|H-INV:HIT000293607|VEGA:OTTHUMP00000159437;OTTHUMP00000175480 Tax_Id=9606 Gene_Symbol=NDN Necdin	1	1	1	1	3.1	3.1	3.1	36.085	321	321	6.0508e-05	162	6498	TRUE	7023	163237;163238	331885;331886	331885																							511.441
IPI00001141	IPI00001141	IPI00001141	7	7	7	>IPI:IPI00001141.4|SWISS-PROT:Q9Y584|ENSEMBL:ENSP00000320236|REFSEQ:NP_037469|H-INV:HIT000030799|VEGA:OTTHUMP00000180689 Tax_Id=9606 Gene_Symbol=TIMM22 Mitochondrial import inner membrane translocase subunit Tim22	1	7	7	7	52.1	52.1	52.1	20.031	194	194	3.2428e-78	163	58;59;3406;7014;61290;61291;76615	True;True;True;True;True;True;True	59;60;3669;7598;66173;66174;84067	1079;1080;1081;1082;1083;1084;1085;1086;1087;1088;1089;1090;1091;1092;1093;1094;1095;1096;1097;1098;1099;1100;1101;1102;1103;1104;1105;1106;1107;1108;1109;1110;1111;1112;81880;81881;81882;81883;81884;81885;81886;176295;1402423;1402424;1402425;1402426;1402427;1402428;1402429;1402430;1402431;1402432;1402433;1402434;1402435;1402436;1402437;1402438;1402439;1402440;1402441;1402442;1402443;1402444;1402…	1948;1949;1950;1951;1952;1953;1954;1955;1956;1957;1958;1959;1960;1961;1962;1963;1964;1965;1966;1967;1968;1969;1970;1971;1972;1973;1974;1975;1976;1977;1978;1979;1980;1981;1982;1983;1984;1985;1986;1987;1988;1989;1990;1991;1992;1993;1994;1995;1996;1997;1998;1999;2000;2001;2002;2003;167096;167097;167098;167099;167100;167101;167102;167103;167104;167105;167106;359452;2829663;2829664;2829665;2829666;282…	1949;1962;167105;359452;2829723;2829754;3492167			4744.52	2761.19	1080.25	6470.89	3766.75	2266.41	2558.13			3664.47	5024.48	2797.65	2898.67		3234.43	1826.41	2034.84	1752.01	3241.21	3406.91	746.138	1477.8	2877.16
IPI00001146	IPI00001146	IPI00001146	8	8	8	>IPI:IPI00001146.1|SWISS-PROT:P62312|TREMBL:Q4W5J5|ENSEMBL:ENSP00000296581|REFSEQ:NP_009011|H-INV:HIT000089995 Tax_Id=9606 Gene_Symbol=LSM6 U6 snRNA-associated Sm-like protein LSm6	1	8	8	8	91.2	91.2	91.2	9.1275	80	80	1.2557e-112	164	37125;39411;53565;63558;74650;79497;82121;113170	True;True;True;True;True;True;True;True	40089;42533;57851;68745;81907;87211;90037;123712	825511;825512;825513;825514;825515;825516;825517;825518;825519;825520;825521;825522;825523;825524;825525;825526;825527;825528;825529;825530;825531;825532;825533;825534;825535;825536;825537;825538;825539;825540;825541;825542;825543;825544;825545;825546;825547;825548;825549;825550;825551;825552;877207;877208;877209;877210;877211;877212;877213;877214;877215;877216;877217;877218;877219;877220;1219660…	1666114;1666115;1666116;1666117;1666118;1666119;1666120;1666121;1666122;1666123;1666124;1666125;1666126;1666127;1666128;1666129;1666130;1666131;1666132;1666133;1666134;1666135;1666136;1666137;1666138;1666139;1666140;1666141;1666142;1666143;1666144;1666145;1666146;1666147;1666148;1666149;1666150;1666151;1666152;1666153;1666154;1666155;1666156;1666157;1666158;1666159;1666160;1666161;1666162;1666163…	1666249;1773321;2471124;2934354;3402069;3599588;3684885;5159931	327	41	18266.3			33105.5	33406.4	14464	10330.5	21630.8	8147.31	28315.3		6816.38	5817.07	24055.2	29337.8	28451.5		37978.7	1166.04	40003	62259	35232.8	42524
IPI00001159	IPI00001159;IPI00788818;IPI00789420	IPI00001159	181;14;3	181;14;3	181;14;3	>IPI:IPI00001159.10|SWISS-PROT:Q92616|TREMBL:B4DM32|ENSEMBL:ENSP00000300648|REFSEQ:NP_006827|H-INV:HIT000042355|VEGA:OTTHUMP00000169516 Tax_Id=9606 Gene_Symbol=GCN1L1 Translational activator GCN1	3	181	181	181	69.9	69.9	69.9	292.74	2671	2671;140;97	0	165	316;771;1123;2074;4029;4647;5283;5284;5423;5424;5846;5904;5937;6112;6113;6399;6773;9174;9289;10805;10809;11483;12013;12453;12462;12535;12536;13777;15100;16082;16455;17495;18522;20397;20806;21118;21474;21970;21971;22480;24790;27916;27917;30197;31494;31711;31735;31965;31998;32525;33579;33775;33882;35386;36212;36449;36867;39652;40241;40818;41142;41193;41217;43420;45313;45314;45809;46083;46084;46632;…	True;True;True;True;True;True;True;True;True;True;True;True;True;True;True;True;True;True;True;True;True;True;True;True;True;True;True;True;True;True;True;True;True;True;True;True;True;True;True;True;True;True;True;True;True;True;True;True;True;True;True;True;True;True;True;True;True;True;True;True;True;True;True;True;True;True;True;True;True;True;True;True;True;True;True;True;True;True;True;True…	331;332;816;1200;2238;4340;4341;5007;5694;5695;5845;5846;6310;6369;6403;6597;6598;6918;7318;9953;10080;11724;11725;11731;11732;12462;13027;13497;13506;13584;13585;13586;14923;16317;16318;16319;17368;17753;18924;20019;20020;22033;22034;22469;22470;22796;23175;23176;23715;23716;24255;26772;30100;30101;32565;32566;34003;34231;34258;34505;34506;34543;35108;36244;36452;36571;38188;39058;39307;39767;42…	6337;6338;6339;6340;6341;6342;6343;6344;6345;6346;6347;6348;6349;6350;6351;6352;6353;6354;6355;6356;6357;6358;6359;6360;6361;6362;6363;6364;6365;6366;6367;6368;6369;6370;6371;6372;6373;6374;6375;6376;6377;6378;6379;6380;6381;6382;6383;6384;6385;6386;6387;6388;6389;6390;6391;6392;6393;6394;6395;6396;6397;6398;6399;6400;6401;6402;6403;6404;6405;6406;6407;6408;6409;6410;6411;6412;6413;6414;6415;6416…					64447.7	11637.5	535877	248591	349996	171906	448381	204984	74342.1	46399	47178.9	30966.7	212122	732008	472397	621946	422590	370526	283070	284052	232096	71465	459462
IPI00001287	IPI00001287;IPI00514321;IPI00514791	IPI00001287;IPI00514321;IPI00514791	18;10;10	18;10;10	18;10;10	>IPI:IPI00001287.1|SWISS-PROT:Q9BQP7|ENSEMBL:ENSP00000366939|REFSEQ:NP_443097|H-INV:HIT000076873|VEGA:OTTHUMP00000030341 Tax_Id=9606 Gene_Symbol=C20orf72 Uncharacterized protein C20orf72;>IPI:IPI00514321.1|TREMBL:Q5QPE8|ENSEMBL:ENSP00000366938;ENSP00000411	3	18	18	18	63.1	63.1	63.1	39.42	344	344;264;252	2.212e-239	166	5745;28968;39206;41049;55805;56813;70732;76163;77083;81562;86164;86165;88015;88016;106563;107443;107904;115288	True;True;True;True;True;True;True;True;True;True;True;True;True;True;True;True;True;True	6203;31226;42306;44288;60261;61342;76906;76907;83574;84579;89447;94315;94316;96316;96317;116506;117544;118044;126016	141267;141268;141269;141270;141271;141272;141273;141274;141275;141276;141277;141278;141279;141280;141281;141282;141283;141284;628744;871109;871110;871111;871112;871113;871114;871115;871116;871117;914381;914382;1269876;1269877;1269878;1269879;1269880;1289764;1289765;1289766;1613693;1613694;1726912;1726913;1726914;1726915;1726916;1726917;1726918;1726919;1726920;1726921;1726922;1726923;1726924;17269…	284787;284788;284789;284790;284791;284792;284793;284794;284795;284796;284797;284798;284799;284800;284801;284802;284803;284804;284805;284806;284807;284808;284809;284810;284811;284812;284813;284814;284815;1262043;1759662;1759663;1759664;1759665;1759666;1759667;1759668;1759669;1759670;1759671;1759672;1759673;1850844;1850845;2566540;2566541;2566542;2566543;2566544;2605145;2605146;2605147;3251193;3251…	284802;1262043;1759667;1850845;2566540;2605147;3251194;3475317;3513163;3667352;3826675;3826685;3903236;3903238;4845875;4892333;4917044;5259143	364	156	833.515		1442.37	9114.6	1853.52	1047.23	2326.35		1192.53	3838.87	2422.6			17100.9	1899.34	14927.5	3393.61	6525.17	12437.7	1939.51	1866.3		4582.01
IPI00001364	IPI00001364;IPI00069267;IPI00797180;IPI00219169	IPI00001364;IPI00069267	8;5;3;2	8;5;3;2	8;5;3;2	>IPI:IPI00001364.2|SWISS-PROT:Q9Y5B6-1|TREMBL:B3KSC0;B3KY25;Q8N2J1;Q9NZD7|ENSEMBL:ENSP00000328992|REFSEQ:NP_057715|H-INV:HIT000246490|VEGA:OTTHUMP00000067485 Tax_Id=9606 Gene_Symbol=C21orf66 Isoform A of GC-rich sequence DNA-binding factor homolog;>IPI:IPI	4	8	8	8	12.6	12.6	12.6	104.8	917	917;815;511;469	1.7259e-30	167	5495;56911;57774;61526;65077;95993;96820;107806	True;True;True;True;True;True;True;True	5922;61442;62373;66430;70351;104961;105871;117939	134303;134304;1292512;1292513;1311653;1311654;1311655;1311656;1311657;1407994;1490029;1490030;2132223;2132224;2156506;2445726;2445727;2445728;2445729	270063;270064;2610509;2610510;2646449;2646450;2646451;2646452;2646453;2839402;3005711;3005712;4268424;4268425;4268426;4319462;4913614;4913615;4913616;4913617;4913618;4913619	270064;2610510;2646449;2839402;3005712;4268424;4319462;4913618																1385.38	1513.89								1778.86
IPI00001427	IPI00001427;IPI00749327;IPI00376691;IPI00432847	IPI00001427;IPI00749327;IPI00376691;IPI00432847	2;2;1;1	2;2;1;1	2;2;1;1	>IPI:IPI00001427.6|SWISS-PROT:Q16342|ENSEMBL:ENSP00000167218|REFSEQ:NP_002589|H-INV:HIT000033754|VEGA:OTTHUMP00000017701 Tax_Id=9606 Gene_Symbol=PDCD2 Programmed cell death protein 2;>IPI:IPI00749327.1|TREMBL:Q58HM9;Q58HN0|ENSEMBL:ENSP00000375940 Tax_Id=96	4	2	2	2	10.2	10.2	10.2	38.592	344	344;311;228;99	2.1518e-10	168	118;46141	True;True	123;49746	2371;2372;1045236;1045237;1045238	4854;4855;2117027;2117028;2117029;2117030;2117031	4855;2117030													575.141						2271.26
IPI00001437	IPI00001437;IPI00908373;IPI00917768;IPI00916668	IPI00001437;IPI00908373;IPI00917768	3;2;2;1	3;2;2;1	3;2;2;1	>IPI:IPI00001437.3|SWISS-PROT:P61587|TREMBL:B2R838;Q6FGN7;Q6FGR9|ENSEMBL:ENSP00000263895;ENSP00000364886|REFSEQ:NP_005159|H-INV:HIT000035848|VEGA:OTTHUMP00000162684;OTTHUMP00000162685 Tax_Id=9606 Gene_Symbol=RND3 Rho-related GTP-binding protein RhoE;>IPI:I	4	3	3	3	13.5	13.5	13.5	27.368	244	244;127;116;115	6.9366e-08	169	50162;94456;95121	True;True;True	54231;103295;104012	1152781;1152782;1152783;1152784;2092684;2092685;2109990;2109991;2109992	2339824;2339825;2339826;2339827;4184722;4184723;4221410;4221411;4221412	2339824;4184722;4221411											1565.2
IPI00001453	IPI00001453	IPI00001453	9	7	6	>IPI:IPI00001453.2|SWISS-PROT:Q16352|TREMBL:B4DE66;Q59EM6|ENSEMBL:ENSP00000358865|REFSEQ:NP_116116|H-INV:HIT000032782|VEGA:OTTHUMP00000020403 Tax_Id=9606 Gene_Symbol=INA Alpha-internexin	1	9	7	6	16.6	14.2	12.6	55.39	499	499	1.1272e-82	170	5570;8319;14837;27263;41374;54032;61213;90602;96557	True;True;True;False;False;True;True;True;True	6009;9052;16039;29392;44641;58344;66090;99150;105576	136257;136258;136259;205789;344309;583833;583834;583835;583836;583837;583838;583839;583840;583841;583842;583843;583844;583845;583846;583847;583848;583849;583850;583851;583852;583853;583854;583855;583856;583857;583858;583859;583860;583861;583862;583863;583864;583865;583866;583867;583868;583869;583870;583871;583872;583873;583874;583875;583876;583877;583878;583879;583880;583881;583882;583883;583884;…	274845;274846;274847;420067;696144;1168611;1168612;1168613;1168614;1168615;1168616;1168617;1168618;1168619;1168620;1168621;1168622;1168623;1168624;1168625;1168626;1168627;1168628;1168629;1168630;1168631;1168632;1168633;1168634;1168635;1168636;1168637;1168638;1168639;1168640;1168641;1168642;1168643;1168644;1168645;1168646;1168647;1168648;1168649;1168650;1168651;1168652;1168653;1168654;1168655;1168…	274845;420067;696144;1168733;1861919;2482850;2826748;4022508;4305143										679.337
IPI00001458	IPI00001458;IPI00795298;IPI00795872;IPI00798173;IPI00794056;IPI00797544	IPI00001458	45;22;11;3;2;2	45;22;11;3;2;2	45;22;11;3;2;2	>IPI:IPI00001458.1|SWISS-PROT:P50748|TREMBL:B4DDZ9|ENSEMBL:ENSP00000328236|REFSEQ:NP_055523|H-INV:HIT000042303|VEGA:OTTHUMP00000169629 Tax_Id=9606 Gene_Symbol=KNTC1 Kinetochore-associated protein 1	6	45	45	45	24.8	24.8	24.8	250.75	2209	2209;1134;443;197;119;117	7.295e-175	171	6419;12486;21797;22190;24115;24536;27772;29917;31320;41056;42149;45146;46810;47223;47958;48196;48217;49446;55095;55104;55105;56271;57597;58531;59378;61420;61490;62258;63883;66021;67533;73258;73649;74932;78606;82081;87924;89586;93069;101147;101829;104739;105516;108542;111670	True;True;True;True;True;True;True;True;True;True;True;True;True;True;True;True;True;True;True;True;True;True;True;True;True;True;True;True;True;True;True;True;True;True;True;True;True;True;True;True;True;True;True;True;True	6939;13531;23532;23952;25993;26505;29945;32250;33804;44297;45482;48679;50468;51001;51806;52058;52082;53440;59488;59497;59498;60770;62179;63187;64106;66312;66388;67216;69096;71356;72981;80427;80839;82213;86251;89993;96214;97998;101790;110591;111353;114505;115369;118735;122075	161906;161907;161908;161909;298447;298448;486301;494103;494104;494105;494106;494107;531277;531278;537713;598435;652190;652191;652192;652193;652194;652195;652196;652197;652198;652199;652200;652201;652202;652203;652204;652205;652206;652207;682207;682208;682209;682210;682211;682212;682213;914499;914500;914501;914502;914503;914504;914505;914506;914507;914508;936161;936162;1012330;1062390;1062391;1062…	329983;329984;329985;329986;329987;604507;604508;604509;980973;996794;996795;996796;996797;996798;996799;1069778;1069779;1081575;1197370;1306426;1306427;1306428;1306429;1306430;1306431;1306432;1306433;1306434;1306435;1306436;1306437;1306438;1306439;1306440;1306441;1306442;1306443;1306444;1306445;1306446;1306447;1370073;1370074;1370075;1370076;1370077;1370078;1370079;1370080;1851033;1851034;185103…	329984;604507;980973;996795;1069778;1081575;1197370;1306436;1370079;1851035;1894758;2048244;2151974;2170969;2207951;2224504;2225511;2298618;2527719;2527837;2527839;2590089;2637708;2693188;2731189;2835691;2838205;2880065;2949987;3043513;3116217;3348509;3362772;3416247;3565196;3683546;3899157;3978595;4121469;4515449;4556043;4730392;4785056;4948792;5092202	365	888		4929.79	4280.58	5712.07	9974.16		7051.02	2256.5			2289.3	1250.72	9000.62	35797	6158.08	5871.99	4476.77	20320	13154.2	5930.81	10974.3	482.432	7408.86
IPI00001466	IPI00001466;IPI00940934;IPI00854834;IPI00893067;IPI00913926;IPI00917887;IPI00893935	IPI00001466;IPI00940934;IPI00854834;IPI00893067;IPI00913926	43;42;40;30;23;11;7	43;42;40;30;23;11;7	43;42;40;30;23;11;7	>IPI:IPI00001466.2|SWISS-PROT:Q9HC35|ENSEMBL:ENSP00000320663|REFSEQ:NP_061936|H-INV:HIT000072715|VEGA:OTTHUMP00000158762 Tax_Id=9606 Gene_Symbol=EML4 Echinoderm microtubule-associated protein-like 4;>IPI:IPI00940934.1|ENSEMBL:ENSP00000414962 Tax_Id=9606 Ge	7	43	43	43	50.9	50.9	50.9	108.9	981	981;980;923;768;670;172;255	0	172	672;1939;4198;7960;9297;9899;12275;14953;16602;17146;18853;22291;22873;38198;39322;39728;42478;42976;45392;51125;51977;53319;54069;54968;54969;57385;60465;65865;66360;67768;69709;82242;83797;88095;88133;100074;100208;100209;104595;108412;110812;111464;115129	True;True;True;True;True;True;True;True;True;True;True;True;True;True;True;True;True;True;True;True;True;True;True;True;True;True;True;True;True;True;True;True;True;True;True;True;True;True;True;True;True;True;True	709;2095;4521;8673;10088;10737;13301;16162;17908;18532;18533;20376;24056;24671;41230;42432;42877;45835;46365;48940;55260;56159;57591;58383;59350;59351;61953;65287;71189;71707;73231;75454;90165;91813;96401;96443;109424;109565;109566;114352;118593;121164;121854;125851	13858;13859;13860;13861;13862;13863;13864;13865;13866;13867;13868;13869;13870;13871;13872;13873;13874;13875;13876;13877;13878;13879;13880;13881;13882;13883;13884;13885;13886;13887;13888;13889;13890;13891;13892;13893;13894;13895;13896;13897;13898;13899;13900;13901;13902;13903;13904;13905;13906;13907;13908;13909;48555;48556;48557;48558;48559;48560;48561;48562;48563;48564;48565;48566;48567;48568;485…	27001;27002;27003;27004;27005;27006;27007;27008;27009;27010;27011;27012;27013;27014;27015;27016;27017;27018;27019;27020;27021;27022;27023;27024;27025;27026;27027;27028;27029;27030;27031;27032;27033;27034;27035;27036;27037;27038;27039;27040;27041;27042;27043;27044;27045;27046;27047;27048;27049;27050;27051;27052;27053;27054;27055;27056;27057;27058;27059;27060;27061;27062;27063;27064;27065;27066;270…	27014;100674;210657;406270;467747;492495;598489;704593;771553;797946;871921;1000338;1022155;1714059;1768749;1796415;1906750;1934464;2061012;2377330;2407014;2463223;2484786;2522011;2522016;2627858;2791224;3037465;3062082;3127031;3223616;3690468;3743768;3905905;3906563;4459004;4466506;4466515;4721976;4942548;5060840;5081700;5252929	366;367;368	1;238;857			20950.4	30513.1	15196.3	8047.7	6368.23	13452.7	24070.3	3424.72		10101.6	12580.9	75397	52374.2	29102.5	22595.4	126764	40717.2	26946.9	22581.3	7900.26	16155.8
IPI00001485	IPI00001485	IPI00001485	1	1	1	>IPI:IPI00001485.2|SWISS-PROT:O95972|ENSEMBL:ENSP00000252677|REFSEQ:NP_005439|H-INV:HIT000387554|VEGA:OTTHUMP00000023297 Tax_Id=9606 Gene_Symbol=BMP15 Bone morphogenetic protein 15	1	1	1	1	2	2	2	45.055	392	392	0.0026052	173	72468	TRUE	79449	1644671;1644672;1644673;1644674;1644675	3311100;3311101;3311102;3311103;3311104;3311105	3311102	369	1								5472.6							5333						6992.55
IPI00001538	IPI00001538;IPI00946452	IPI00001538	9;4	9;4	9;4	>IPI:IPI00001538.3|SWISS-PROT:Q9Y5J6|TREMBL:B2R4A9|ENSEMBL:ENSP00000254616;ENSP00000419704|REFSEQ:NP_036324|H-INV:HIT000002202|VEGA:OTTHUMP00000164584 Tax_Id=9606 Gene_Symbol=FXC1 Mitochondrial import inner membrane translocase subunit Tim9 B	2	9	9	9	90.3	90.3	90.3	11.586	103	103;71	3.4847e-110	174	5456;13220;14436;42592;62863;72226;75251;81506;83578	True;True;True;True;True;True;True;True;True	5880;14325;15612;45955;67867;67868;79092;79093;82571;89387;91582	133133;133134;133135;133136;133137;309905;309906;336065;336066;336067;336068;336069;336070;336071;945661;945662;945663;945664;1440118;1440119;1440120;1640683;1640684;1640685;1640686;1640687;1640688;1640689;1640690;1640691;1640692;1640693;1640694;1640695;1706381;1706382;1706383;1706384;1706385;1706386;1706387;1706388;1706389;1706390;1706391;1706392;1706393;1706394;1706395;1706396;1706397;1706398;1…	267873;267874;267875;267876;267877;625721;625722;678218;678219;678220;678221;678222;678223;678224;1911663;1911664;1911665;1911666;1911667;1911668;1911669;1911670;1911671;2903602;2903603;2903604;2903605;3303454;3303455;3303456;3303457;3303458;3303459;3303460;3303461;3303462;3303463;3303464;3303465;3303466;3303467;3432457;3432458;3432459;3432460;3432461;3432462;3432463;3432464;3432465;3432466;34324…	267874;625722;678224;1911668;2903602;3303464;3432468;3665755;3738428	370;371	64;71	958.781		8133.62	3985.82				2479.45											2466.66		2535.96		3330.96
IPI00001539	IPI00001539;IPI00873829	IPI00001539;IPI00873829	28;27	28;27	28;27	>IPI:IPI00001539.8|SWISS-PROT:P42765|TREMBL:B2RB23;B3KNP8|ENSEMBL:ENSP00000285093|REFSEQ:NP_006102|H-INV:HIT000100577|VEGA:OTTHUMP00000073215;OTTHUMP00000163502 Tax_Id=9606 Gene_Symbol=ACAA2 3-ketoacyl-CoA thiolase, mitochondrial;>IPI:IPI00873829.1|TREMBL:	2	28	28	28	81.6	81.6	81.6	41.924	397	397;397	0	175	876;3836;6232;14561;15039;15040;17071;19644;20736;26226;35848;39313;41551;49027;49191;49863;49864;51801;55696;56658;82100;89190;89191;98456;98593;98594;109101;112355	True;True;True;True;True;True;True;True;True;True;True;True;True;True;True;True;True;True;True;True;True;True;True;True;True;True;True;True	938;939;4131;4132;6728;15746;16252;16253;18425;18426;21223;21224;22395;28295;38682;42423;44845;52984;53166;53900;53901;53902;55973;60147;61184;90013;90014;97579;97580;107680;107823;107824;119330;119331;122828	19029;19030;19031;19032;19033;19034;19035;19036;19037;19038;19039;19040;19041;19042;19043;93607;93608;93609;155117;155118;338610;338611;338612;338613;338614;338615;338616;338617;338618;338619;338620;338621;338622;338623;338624;338625;338626;338627;338628;338629;338630;338631;338632;338633;338634;338635;338636;338637;338638;338639;338640;338641;338642;338643;338644;338645;338646;338647;338648;3501…	37250;37251;37252;37253;37254;37255;37256;37257;37258;37259;37260;37261;37262;37263;37264;37265;37266;37267;37268;37269;37270;37271;37272;37273;37274;37275;37276;191392;191393;191394;191395;314770;314771;314772;683805;683806;683807;683808;683809;683810;683811;683812;683813;683814;683815;683816;683817;683818;683819;683820;683821;683822;683823;683824;683825;683826;683827;683828;683829;683830;683831…	37253;191392;314771;683833;708798;708805;796540;902327;941612;1134989;1599878;1768341;1868565;2273805;2286648;2323851;2323862;2401165;2563589;2601874;3684256;3958615;3958621;4396278;4405306;4405387;4971511;5117591	372;373;374;375;376;377;378;379	56;122;161;163;203;217;292;314	39977.5	86345.3	81244.5		22186.6	24890.7		17627.6		47415.6	14578.5	24484.9	2885.29	41992.1	367769		24226.7	85268.1	30595	28619.4	11169.5	7452.6	1885.86
IPI00001541	IPI00001541	IPI00001541	9	9	9	>IPI:IPI00001541.1|SWISS-PROT:Q9Y5J7|TREMBL:B2R584|ENSEMBL:ENSP00000216463;ENSP00000378588;ENSP00000385534|REFSEQ:NP_036592|H-INV:HIT000038755|VEGA:OTTHUMP00000179028 Tax_Id=9606 Gene_Symbol=TIMM9 Mitochondrial import inner membrane translocase subunit Tim	1	9	9	9	86.5	86.5	86.5	10.378	89	89	7.9612e-82	176	1009;1010;1011;3796;21285;26696;30795;67060;67061	True;True;True;True;True;True;True;True;True	1079;1080;1081;1082;4087;22976;28791;33243;72465;72466	22185;22186;22187;22188;22189;22190;22191;22192;22193;22194;22195;22196;22197;22198;22199;22200;22201;22202;22203;22204;22205;22206;22207;22208;22209;22210;22211;22212;22213;22214;22215;22216;22217;22218;22219;22220;22221;22222;22223;22224;22225;22226;22227;22228;22229;22230;22231;22232;22233;22234;22235;22236;22237;22238;22239;22240;22241;22242;22243;22244;22245;22246;22247;22248;22249;22250;222…	44359;44360;44361;44362;44363;44364;44365;44366;44367;44368;44369;44370;44371;44372;44373;44374;44375;44376;44377;44378;44379;44380;44381;44382;44383;44384;44385;44386;44387;44388;44389;44390;44391;44392;44393;44394;44395;44396;44397;44398;44399;44400;44401;44402;44403;44404;44405;44406;44407;44408;44409;44410;44411;44412;44413;44414;44415;44416;44417;44418;44419;44420;44421;44422;44423;44424;444…	44389;44550;44577;189406;956082;1152362;1351644;3090822;3090874			42454.3	30713.2	10400.5	53405.9	39754	3325.82	16642.5	14112.9	33232.4	40783.8	52251.8	23541.5	41736.7	14568.3	36382.2	15935.2	13944.4	17229.8	25437.6	58856.6	16622.9		42299.5
IPI00001543	IPI00001543	IPI00001543	9	9	9	>IPI:IPI00001543.1|SWISS-PROT:P62072|ENSEMBL:ENSP00000257245|REFSEQ:NP_036588|H-INV:HIT000071573 Tax_Id=9606 Gene_Symbol=TIMM10 Mitochondrial import inner membrane translocase subunit Tim10	1	9	9	9	74.4	74.4	74.4	10.333	90	90	5.7945e-176	177	8462;13218;19613;33948;52773;67034;67035;69788;114012	True;True;True;True;True;True;True;True;True	9203;14323;21188;36639;56991;56992;72433;72434;75563;124613	209437;209438;209439;209440;209441;209442;209443;209444;209445;209446;209447;209448;209449;209450;209451;309866;447154;447155;447156;447157;447158;447159;447160;447161;447162;447163;447164;447165;447166;447167;447168;447169;447170;447171;447172;447173;447174;447175;447176;447177;447178;447179;447180;447181;447182;447183;447184;447185;447186;745240;745241;745242;745243;745244;745245;745246;745247;…	427831;427832;427833;427834;427835;427836;427837;427838;427839;427840;427841;427842;427843;427844;427845;427846;427847;427848;427849;427850;427851;427852;427853;427854;427855;427856;427857;427858;427859;427860;427861;427862;427863;427864;427865;427866;427867;427868;427869;427870;427871;427872;625630;901056;901057;901058;901059;901060;901061;901062;901063;901064;901065;901066;901067;901068;901069;…	427845;625630;901057;1502001;2437413;3089052;3089055;3225910;5204117	380;381;382;383;384;385	1;17;18;21;74;80	2309.13		27387.7	29920.7	16307.3		7427.13	5150.29	3580.83			21809.2	4309.51	4266.65	11225.4			9729.19	10696.8	7362.87	6094.07
IPI00001545	IPI00001545;IPI00641232	IPI00001545	15;6	15;6	15;6	>IPI:IPI00001545.3|SWISS-PROT:P42768|ENSEMBL:ENSP00000365891|REFSEQ:NP_000368|H-INV:HIT000284807|VEGA:OTTHUMP00000032395 Tax_Id=9606 Gene_Symbol=WAS Wiskott-Aldrich syndrome protein	2	15	15	15	39.6	39.6	39.6	52.912	502	502;217	1.4359e-77	178	1753;3715;3716;6842;32774;32862;34828;36485;57546;60133;68957;79094;80421;83447;87823	True;True;True;True;True;True;True;True;True;True;True;True;True;True;True	1884;4003;4004;7392;35381;35479;37602;39353;62123;64934;74511;86780;88193;91442;96101	41912;41913;89887;89888;89889;89890;89891;173259;719723;722517;722518;722519;722520;722521;722522;765021;765022;765023;810718;1305807;1373518;1373519;1373520;1584616;1584617;1785145;1812641;1864147;1864148;1947170;1947171	86590;86591;183316;183317;183318;183319;183320;183321;183322;354588;1447856;1455243;1455244;1455245;1455246;1455247;1455248;1455249;1540316;1540317;1540318;1540319;1540320;1540321;1540322;1540323;1635499;1635500;2635296;2776585;2776586;2776587;2776588;3196776;3196777;3585416;3637084;3734375;3734376;3734377;3896758;3896759;3896760;3896761;3896762	86591;183318;183321;354588;1447856;1455246;1540318;1635500;2635296;2776585;3196776;3585416;3637084;3734376;3896761																							23007.9	10409.1
IPI00001546	IPI00001546	IPI00001546	5	5	4	>IPI:IPI00001546.2|SWISS-PROT:Q9Y5J9|ENSEMBL:ENSP00000280354|REFSEQ:NP_036591|H-INV:HIT000338353 Tax_Id=9606 Gene_Symbol=TIMM8B translocase of inner mitochondrial membrane 8 homolog B	1	5	5	4	37.8	37.8	30.6	11.155	98	98	3.0308e-124	179	27587;29098;67672;95417;95418	True;True;True;True;True	29752;31364;73129;104338;104339	593530;593531;593532;593533;593534;593535;593536;593537;593538;593539;593540;593541;593542;593543;593544;593545;593546;593547;593548;593549;593550;593551;593552;593553;593554;593555;593556;593557;593558;593559;593560;593561;593562;593563;593564;593565;593566;593567;593568;593569;593570;593571;593572;593573;593574;593575;593576;631442;631443;631444;631445;631446;631447;631448;631449;631450;631451;…	1188218;1188219;1188220;1188221;1188222;1188223;1188224;1188225;1188226;1188227;1188228;1188229;1188230;1188231;1188232;1188233;1188234;1188235;1188236;1188237;1188238;1188239;1188240;1188241;1188242;1188243;1188244;1188245;1188246;1188247;1188248;1188249;1188250;1188251;1188252;1188253;1188254;1188255;1188256;1188257;1188258;1188259;1188260;1188261;1188262;1188263;1188264;1188265;1188266;1188267…	1188262;1266597;3123416;4232427;4232498			32148.3	11627.7		31738.4	18288.5	21172.2	22943.1	9044.45	26280	18065.8	31355.8	3375.4	10435.6	7952.65	22672.6	9008.16	13751.8	20643.7	20702.9	21734.6	10910.3	15817.7	42924.6
IPI00001563	IPI00001563;IPI00010054	IPI00001563	4;1	2;1	2;1	>IPI:IPI00001563.1|SWISS-PROT:P42772|TREMBL:Q86WJ4|ENSEMBL:ENSP00000276925|REFSEQ:NP_004927|H-INV:HIT000036719|VEGA:OTTHUMP00000021154 Tax_Id=9606 Gene_Symbol=CDKN2B Cyclin-dependent kinase 4 inhibitor B	2	4	2	2	47.8	18.1	18.1	14.721	138	138;78	1.7868e-21	180	4836;21592;80263;101432	True;False;True;False	5216;23304;88022;110909	118355;480661;480662;480663;480664;480665;480666;480667;480668;480669;480670;480671;480672;480673;480674;1809323;2263450;2263451;2263452;2263453;2263454;2263455;2263456;2263457;2263458	240443;966060;966061;966062;966063;966064;966065;966066;966067;966068;966069;966070;966071;966072;966073;966074;966075;966076;966077;966078;966079;966080;966081;966082;966083;966084;966085;966086;3629689;4528716;4528717;4528718;4528719;4528720;4528721;4528722;4528723;4528724;4528725;4528726;4528727;4528728;4528729	240443;966063;3629689;4528719
IPI00001564	IPI00001564	IPI00001564	6	6	6	>IPI:IPI00001564.1|SWISS-PROT:P42773|TREMBL:Q6ICV4;Q9P1T2|ENSEMBL:ENSP00000262662;ENSP00000360826;ENSP00000379452|REFSEQ:NP_001253;NP_523240|H-INV:HIT000016037|VEGA:OTTHUMP00000009730;OTTHUMP00000009731 Tax_Id=9606 Gene_Symbol=CDKN2C Cyclin-dependent kinas	1	6	6	6	43.5	43.5	43.5	18.127	168	168	2.8557e-58	181	2691;33388;33511;58728;95979;110126	True;True;True;True;True;True	2895;36047;36175;63409;104947;120425	64937;733164;733165;733166;733167;733168;733169;736035;1338102;1338103;1338104;1338105;2131894;2131895;2131896;2131897;2131898;2131899;2131900;2131901;2501639	133621;133622;1477024;1477025;1477026;1477027;1477028;1477029;1477030;1477031;1477032;1477033;1483515;2702568;2702569;2702570;2702571;2702572;2702573;4267920;4267921;4267922;4267923;4267924;4267925;4267926;4267927;4267928;4267929;5025144;5025145;5025146	133621;1477027;1483515;2702570;4267929;5025144											4001.24			2343.26									7722.2
IPI00001568	IPI00001568;IPI00385952	IPI00001568	11;5	11;5	11;5	>IPI:IPI00001568.1|SWISS-PROT:Q9Y5K8|TREMBL:B2RE33;Q6PJ05;Q8N5Z9;Q9H3H0|ENSEMBL:ENSP00000216442|REFSEQ:NP_057078|H-INV:HIT000292077|VEGA:OTTHUMP00000028402 Tax_Id=9606 Gene_Symbol=ATP6V1D V-type proton ATPase subunit D	2	11	11	11	49.4	49.4	49.4	28.262	247	247;135	1.0452e-110	182	528;17352;19469;31567;43779;71142;82878;85053;87693;97174;107183	True;True;True;True;True;True;True;True;True;True;True	557;18771;21033;34081;47228;77520;90844;93139;95961;106255;117256	10535;10536;10537;10538;10539;10540;10541;10542;10543;10544;10545;400699;400700;443817;443818;443819;443820;443821;443822;443823;443824;443825;443826;443827;443828;443829;443830;443831;443832;443833;443834;443835;443836;443837;443838;443839;443840;443841;443842;443843;689106;689107;689108;689109;689110;689111;689112;689113;689114;689115;689116;689117;689118;689119;689120;689121;689122;689123;6891…	21151;21152;21153;21154;21155;21156;21157;21158;21159;21160;21161;21162;21163;21164;21165;21166;21167;21168;808447;808448;895025;895026;895027;895028;895029;895030;895031;895032;895033;895034;895035;895036;895037;895038;895039;895040;895041;895042;895043;895044;895045;895046;895047;895048;895049;895050;895051;895052;895053;895054;895055;895056;895057;1383575;1383576;1383577;1383578;1383579;138358…	21151;808447;895031;1383621;1972819;3268993;3714621;3776575;3890019;4339459;4874148	386;387;388	56;58;62	2401.84	3195.18	1684.93	2198.82	5045.06	18862.5	7767.45	10704.6	3546.75	6472.91	3888.92	10479.9	5788.43	3760.46	3487.21	3889.25	6752.33	3548.25	5157.46	3490.94	4856.09		3320.29
IPI00001578	IPI00001578;IPI00795592;IPI00792773;IPI00791476;IPI00794964	IPI00001578;IPI00795592;IPI00792773	8;8;7;1;1	8;8;7;1;1	8;8;7;1;1	>IPI:IPI00001578.2|SWISS-PROT:Q9BQA9|ENSEMBL:ENSP00000307765;ENSP00000388909|REFSEQ:NP_001028218;NP_001093877|H-INV:HIT000081985|VEGA:OTTHUMP00000180816;OTTHUMP00000180817;OTTHUMP00000180823 Tax_Id=9606 Gene_Symbol=C17orf62 Uncharacterized protein C17orf62	5	8	8	8	34.8	34.8	34.8	20.774	187	187;173;174;80;78	3.4843e-42	183	3668;3669;19078;19079;40008;55476;72678;86376	True;True;True;True;True;True;True;True	3954;3955;20615;20616;43181;43182;59912;79779;79780;94547	88508;88509;88510;88511;88512;88513;88514;88515;88516;88517;88518;88519;88520;88521;436101;436102;436103;436104;436105;436106;436107;436108;436109;436110;436111;436112;436113;436114;436115;436116;436117;436118;436119;436120;436121;436122;436123;436124;436125;894204;894205;894206;894207;894208;894209;894210;894211;894212;894213;894214;894215;894216;1262775;1262776;1262777;1262778;1262779;1262780;1…	180911;180912;180913;180914;180915;180916;180917;180918;180919;180920;180921;180922;180923;180924;880344;880345;880346;880347;880348;880349;880350;880351;880352;880353;880354;880355;880356;880357;880358;880359;880360;880361;880362;880363;880364;880365;880366;880367;880368;880369;1809924;1809925;1809926;1809927;1809928;1809929;1809930;1809931;1809932;1809933;1809934;1809935;1809936;2552380;2552381…	180913;180924;880344;880348;1809928;2552383;3320949;3834072	389	144	1862.78	1357.87	4154.3		2578.62	2416.63	3470.43		10832.3	7842.37	2038.89		5480.57	3262.44			888.403		1631.95		6086.9		2363.49
IPI00001580	IPI00001580;IPI00760784;IPI00760582;IPI00924770;IPI00790978	IPI00001580	30;11;11;2;2	30;11;11;2;2	30;11;11;2;2	>IPI:IPI00001580.4|SWISS-PROT:Q9BQS8-1|TREMBL:B7ZKT7|ENSEMBL:ENSP00000296137|REFSEQ:NP_078789|H-INV:HIT000246586|VEGA:OTTHUMP00000164650;OTTHUMP00000170910 Tax_Id=9606 Gene_Symbol=FYCO1 Isoform 1 of FYVE and coiled-coil domain-containing protein 1	5	30	30	30	28.3	28.3	28.3	166.95	1478	1478;380;379;267;149	7.3572e-256	184	133;695;1324;1325;6442;9438;16750;16751;23038;25574;34104;37986;54896;55764;57011;57402;59520;64512;64544;66918;70936;71855;80439;80467;84077;85998;90933;98617;107834;108178	True;True;True;True;True;True;True;True;True;True;True;True;True;True;True;True;True;True;True;True;True;True;True;True;True;True;True;True;True;True	138;737;1414;1415;6965;10234;18078;18079;24850;27597;36806;41007;59276;60219;61548;61972;64262;69758;69791;72307;77214;78566;88211;88242;92105;94136;99512;107848;117967;118333	2698;14443;31387;31388;31389;31390;31391;31392;31393;31394;31395;31396;31397;31398;31399;31400;31401;162202;162203;162204;162205;162206;162207;162208;162209;162210;162211;162212;230740;230741;230742;230743;386553;386554;509411;509412;509413;509414;509415;509416;509417;509418;509419;509420;509421;509422;509423;554583;554584;554585;747965;747966;844756;844757;1245901;1269058;1269059;1269060;1269061…	5412;28179;65751;65752;65753;65754;65755;65756;65757;65758;65759;65760;65761;65762;65763;65764;65765;330380;330381;330382;330383;330384;330385;330386;330387;330388;330389;330390;330391;330392;472463;472464;472465;472466;472467;777202;777203;1027114;1027115;1027116;1027117;1027118;1027119;1027120;1027121;1027122;1027123;1027124;1027125;1027126;1027127;1113751;1113752;1113753;1506561;1506562;170750…	5412;28179;65758;65765;330385;472466;777202;777203;1027123;1113753;1506562;1707507;2518033;2565144;2615063;2628390;2739755;2986450;2986842;3085825;3260504;3290552;3637419;3638171;3750295;3820940;4040309;4407165;4914464;4934377					75467.2	39129.1	19122.8		1270.63	5493.05	47698.4	103153	30320.5		12392		11423.1	21027.4	41976.5	61030.2		36310.3	15547.2	8014.79	11075.8
IPI00001583	IPI00001583	IPI00001583	1	1	1	>IPI:IPI00001583.3|SWISS-PROT:Q9Y5L2|TREMBL:Q53HJ7|ENSEMBL:ENSP00000257696;ENSP00000388871|REFSEQ:NP_001092256;NP_037464|H-INV:HIT000071300|VEGA:OTTHUMP00000024568 Tax_Id=9606 Gene_Symbol=C7orf68 Hypoxia-inducible gene 2 protein	1	1	1	1	15.9	15.9	15.9	6.95	63	63	8.7678e-10	185	91578	TRUE	100199	2032327;2032328;2032329;2032330	4066145;4066146;4066147;4066148	4066145																				567.002		212.299
IPI00001586	IPI00001586;IPI00216370	IPI00001586;IPI00216370	2;2	2;2	2;2	>IPI:IPI00001586.1|SWISS-PROT:Q9Y5L3-1|TREMBL:Q5SPY7|ENSEMBL:ENSP00000347213|REFSEQ:NP_982293|H-INV:HIT000051494|VEGA:OTTHUMP00000022628 Tax_Id=9606 Gene_Symbol=ENTPD2 Isoform Long of Ectonucleoside triphosphate diphosphohydrolase 2;>IPI:IPI00216370.1|SWIS	2	2	2	2	5.1	5.1	5.1	53.665	495	495;472	1.3104e-07	186	3051;17000	True;True	3290;18348	71929;392835;392836;392837	146522;789328;789329;789330	146522;789329					336.415
IPI00001589	IPI00001589	IPI00001589	9	9	9	>IPI:IPI00001589.1|SWISS-PROT:Q9Y5L4|ENSEMBL:ENSP00000215570|REFSEQ:NP_036590|H-INV:HIT000289377|VEGA:OTTHUMP00000078157 Tax_Id=9606 Gene_Symbol=TIMM13 Mitochondrial import inner membrane translocase subunit Tim13	1	9	9	9	78.9	78.9	78.9	10.5	95	95	0	187	12112;12144;50832;56245;56246;70017;70018;108268;114474	True;True;True;True;True;True;True;True;True	13132;13133;13134;13168;54951;60741;60742;60743;75882;75883;118429;125122;125123	291356;291357;291358;291359;291360;291361;291362;291363;291364;291365;291366;291367;291368;291369;291370;291371;291372;291373;291374;291375;291376;292077;292078;292079;292080;292081;292082;292083;292084;292085;292086;292087;292088;292089;292090;292091;292092;292093;292094;292095;292096;292097;292098;292099;292100;292101;292102;292103;292104;292105;292106;292107;292108;292109;292110;292111;292112;…	591684;591685;591686;591687;591688;591689;591690;591691;591692;591693;591694;591695;591696;591697;591698;591699;591700;591701;591702;591703;591704;591705;591706;591707;591708;591709;591710;591711;591712;591713;591714;591715;593287;593288;593289;593290;593291;593292;593293;593294;593295;593296;593297;593298;593299;593300;593301;593302;593303;593304;593305;593306;593307;593308;593309;593310;593311;…	591685;593361;2366173;2587704;2587926;3232062;3232101;4937734;5224443	390;391;392;393;394	1;23;68;70;74	66549.5	10883.3	25022.9	169992	33796.1	32790.1	24939.1	36274	56423.4	26217.8	46633.2	87656.1	85898.5	23924.6	102958	36879.1	30699.6	83611.2	40487.1	41952.3	31192.8	28958.6	64906
IPI00001618	IPI00001618	IPI00001618	6	5	4	>IPI:IPI00001618.2|SWISS-PROT:Q14964|ENSEMBL:ENSP00000322594|REFSEQ:NP_059986|H-INV:HIT000040419 Tax_Id=9606 Gene_Symbol=RAB39 Ras-related protein Rab-39A	1	6	5	4	32.7	32.7	27.6	25.006	217	217	7.1797e-158	190	13740;45792;60102;65126;87584;90779	True;True;True;False;True;True	14883;49367;64903;70405;95845;99347	323243;1035442;1035443;1035444;1035445;1035446;1035447;1035448;1035449;1035450;1035451;1035452;1035453;1035454;1035455;1035456;1035457;1035458;1035459;1035460;1035461;1035462;1035463;1035464;1035465;1035466;1035467;1035468;1035469;1035470;1035471;1035472;1035473;1035474;1035475;1035476;1035477;1035478;1035479;1035480;1035481;1035482;1035483;1035484;1035485;1035486;1035487;1035488;1035489;1035490;…	651692;2097161;2097162;2097163;2097164;2097165;2097166;2097167;2097168;2097169;2097170;2097171;2097172;2097173;2097174;2097175;2097176;2097177;2097178;2097179;2097180;2097181;2097182;2097183;2097184;2097185;2097186;2097187;2097188;2097189;2097190;2097191;2097192;2097193;2097194;2097195;2097196;2097197;2097198;2097199;2097200;2097201;2097202;2097203;2097204;2097205;2097206;2097207;2097208;2097209;…	651692;2097329;2775794;3008402;3885644;4031120			13641.9	13421.5	9406.18	6155.61	30504.4	19707.5	22821.6		4912.26	1379.22	7122.18	13233.5	7200.12	26437.5	7117.19	19258.4	20095.8	8982.33	20042.3	8454.31	9881.34	7913.51	11038.1
IPI00001636	IPI00001636;IPI00940340;IPI00940152;IPI00385153;IPI00913912;IPI00889628;IPI00889588	IPI00001636;IPI00940340;IPI00940152;IPI00385153	31;30;27;22;9;8;5	31;30;27;22;9;8;5	31;30;27;22;9;8;5	>IPI:IPI00001636.1|SWISS-PROT:Q9UBB4|TREMBL:Q9NTC6|ENSEMBL:ENSP00000252934|REFSEQ:NP_037368|H-INV:HIT000271035|VEGA:OTTHUMP00000028591;OTTHUMP00000197383 Tax_Id=9606 Gene_Symbol=ATXN10 Ataxin-10;>IPI:IPI00940340.1|ENSEMBL:ENSP00000379332 Tax_Id=9606 Gene_S	7	31	31	31	74.7	74.7	74.7	53.488	475	475;478;411;453;212;223;126	0	191	959;2336;6686;6687;12020;13994;17559;24038;26312;40146;49520;49521;49679;54056;55368;59627;66210;69979;69980;70839;72740;73323;73324;74503;75317;90899;92225;103170;103945;105625;109663	True;True;True;True;True;True;True;True;True;True;True;True;True;True;True;True;True;True;True;True;True;True;True;True;True;True;True;True;True;True;True	1028;2516;7225;7226;13034;15155;18992;25915;28383;43326;53519;53520;53692;58370;59796;64374;71554;75832;75833;77072;79859;80496;80497;81754;82640;99473;99474;100882;112804;113644;115484;119921;119922	21008;21009;21010;21011;21012;21013;21014;21015;57144;57145;57146;57147;57148;57149;57150;57151;57152;57153;57154;57155;57156;57157;57158;57159;57160;57161;57162;57163;57164;57165;57166;57167;57168;57169;57170;57171;57172;57173;57174;57175;57176;57177;57178;57179;57180;57181;57182;57183;57184;57185;57186;57187;57188;57189;57190;57191;57192;57193;57194;57195;57196;57197;167037;167038;167039;167040…	41691;41692;41693;41694;41695;41696;41697;41698;41699;117718;117719;117720;117721;117722;117723;117724;117725;117726;117727;117728;117729;117730;117731;117732;117733;117734;117735;117736;117737;117738;117739;117740;117741;117742;117743;117744;117745;117746;117747;117748;117749;117750;117751;117752;117753;117754;117755;117756;117757;117758;117759;117760;117761;117762;117763;117764;117765;117766;11…	41699;117783;338927;338936;589714;663307;816732;1066042;1137986;1818385;2302822;2302836;2314697;2484296;2547224;2743168;3053636;3231276;3231282;3256785;3322609;3350230;3350232;3397063;3435590;4037492;4088511;4635292;4682875;4791603;4996837	398;399;400;401;402	15;190;234;250;439	4319.7	16172.6	13580.2	18280.2	26886	11460.8	14962.9	16096.2	19970.1	11299.6	12681.1	19408.9	15864.2	7595.71	30396.6	27205.1	28831.4	15640.7	24989.9	25348.2	65538.9	15081.4	23650.2
IPI00001638	IPI00001638	IPI00001638	2	2	2	>IPI:IPI00001638.1|SWISS-PROT:Q9Y255|ENSEMBL:ENSP00000302114|REFSEQ:NP_037369|H-INV:HIT000033107;HIT000265741|VEGA:OTTHUMP00000161433 Tax_Id=9606 Gene_Symbol=PRELID1 PRELI domain-containing protein 1, mitochondrial	1	2	2	2	8.7	8.7	8.7	25.18	219	219	9.2974e-07	192	10887;42303	True;True	11815;45649	265755;265756;265757;265758;939416	543602;543603;543604;543605;543606;1900468	543606;1900468
IPI00001639	IPI00001639;IPI00922792	IPI00001639;IPI00922792	58;39	58;39	58;39	>IPI:IPI00001639.2|SWISS-PROT:Q14974|TREMBL:B2RBR9;B7Z752;B7ZAV6;Q53XN2|ENSEMBL:ENSP00000290158|REFSEQ:NP_002256|H-INV:HIT000193420|VEGA:OTTHUMP00000035030;OTTHUMP00000181581 Tax_Id=9606 Gene_Symbol=KPNB1 Importin subunit beta-1;>IPI:IPI00922792.1|TREMBL:B	2	58	58	58	73.7	73.7	73.7	97.169	876	876;660	0	193	590;1248;6525;7276;7277;13375;13917;17564;18383;22069;23596;25591;25592;25903;25904;32792;32793;33474;40529;47197;48075;48076;51120;54151;54340;54536;57013;61356;65331;65332;67840;67841;70085;70086;76338;76508;76509;77400;78269;86127;86409;86410;90551;92033;93454;97169;100063;100775;100776;101239;101275;105513;108260;108675;111651;114107;114108;114486	True;True;True;True;True;True;True;True;True;True;True;True;True;True;True;True;True;True;True;True;True;True;True;True;True;True;True;True;True;True;True;True;True;True;True;True;True;True;True;True;True;True;True;True;True;True;True;True;True;True;True;True;True;True;True;True;True;True	620;621;1333;7051;7052;7941;7942;14492;14493;15069;18997;19875;23822;25430;27614;27615;27944;27945;35399;35400;36136;36137;43735;43736;50965;51925;51926;55254;58471;58472;58670;58875;61550;66245;70626;70627;70628;73311;73312;73313;75981;75982;75983;75984;75985;83766;83951;83952;84918;85889;94269;94584;94585;94586;99093;99094;100682;100683;102197;106250;109410;109411;110183;110184;110696;110733;11…	11815;11816;11817;11818;11819;11820;11821;11822;11823;11824;11825;11826;11827;11828;11829;11830;11831;11832;11833;11834;11835;11836;11837;11838;11839;11840;11841;11842;11843;11844;11845;11846;11847;11848;11849;28420;28421;28422;28423;28424;28425;28426;28427;28428;28429;28430;28431;28432;28433;28434;28435;28436;28437;28438;28439;28440;28441;28442;28443;28444;28445;28446;28447;28448;28449;28450;284…					317646	407497	459628	570025	995373	411576	592416	652144	100535	351257	519379	423067	681165	545895	777238	725892	521403	579967	516026	192478	575374	242811	867710
IPI00001640	IPI00001640;IPI00101308	IPI00001640;IPI00101308	5;4	5;4	5;4	>IPI:IPI00001640.1|SWISS-PROT:Q9Y5N5|TREMBL:B2RA97|ENSEMBL:ENSP00000303584|REFSEQ:NP_037372|H-INV:HIT000384645|VEGA:OTTHUMP00000096393 Tax_Id=9606 Gene_Symbol=N6AMT1 N(6)-adenine-specific DNA methyltransferase 1;>IPI:IPI00101308.5|TREMBL:Q96F73|ENSEMBL:ENS	2	5	5	5	26.6	26.6	26.6	22.901	214	214;186	1.0181e-14	194	3527;36176;36563;77860;104436	True;True;True;True;True	3799;39016;39434;85453;114181	84108;84109;801340;801341;801342;801343;801344;801345;801346;801347;801348;801349;801350;812048;812049;812050;812051;1762397;1762398;1762399;1762400;2349576	170537;170538;1614782;1614783;1614784;1614785;1614786;1614787;1614788;1614789;1614790;1614791;1614792;1614793;1614794;1638459;1638460;1638461;1638462;3542908;3542909;3542910;3542911;3542912;4712833	170538;1614782;1638460;3542909;4712833							882.17	827.32		283.9				830.316		386.954					597.74
IPI00001641	IPI00001641;IPI00643261	IPI00001641;IPI00643261	9;6	9;6	9;6	>IPI:IPI00001641.3|SWISS-PROT:Q9Y5N6|TREMBL:B3KMP9|ENSEMBL:ENSP00000219097|REFSEQ:NP_055136|H-INV:HIT000007293|VEGA:OTTHUMP00000081340;OTTHUMP00000163361 Tax_Id=9606 Gene_Symbol=ORC6L Origin recognition complex subunit 6;>IPI:IPI00643261.1|TREMBL:Q9H806|VE	2	9	9	9	42.1	42.1	42.1	28.107	252	252;150	1.8139e-52	195	13175;26380;38323;44745;46181;51994;58555;87066;93939	True;True;True;True;True;True;True;True;True	14275;28455;41366;48253;49787;56176;63212;95288;102729	309270;568754;850608;1002747;1002748;1002749;1002750;1002751;1002752;1046013;1046014;1046015;1046016;1046017;1046018;1046019;1046020;1046021;1046022;1046023;1188779;1188780;1333898;1931214;1931215;2081800	624551;1140585;1718737;2028911;2028912;2028913;2028914;2028915;2028916;2028917;2028918;2118415;2118416;2118417;2118418;2118419;2118420;2118421;2118422;2118423;2118424;2118425;2407317;2407318;2694255;3862220;3862221;3862222;4164197;4164198	624551;1140585;1718737;2028915;2118425;2407318;2694255;3862222;4164197													2090.22						1942.27	1230.23	12846.4	5770.25	3128.45
IPI00001649	IPI00001649	IPI00001649	6	6	6	>IPI:IPI00001649.2|SWISS-PROT:Q9Y5T4|ENSEMBL:ENSP00000368523|REFSEQ:NP_037370|H-INV:HIT000335193|VEGA:OTTHUMP00000018329 Tax_Id=9606 Gene_Symbol=DNAJC15 DnaJ homolog subfamily C member 15	1	6	6	6	45.3	45.3	45.3	16.383	150	150	7.739e-36	196	16558;19738;39368;50235;84278;112296	True;True;True;True;True;True	17862;21325;42485;54306;92319;122762	382251;450360;450361;875918;875919;875920;1154906;1154907;1154908;1154909;1154910;1154911;1154912;1154913;1876951;1876952;1876953;1876954;1876955;1876956;1876957;1876958;1876959;2546323;2546324;2546325;2546326;2546327;2546328;2546329	768705;907947;907948;907949;907950;1770834;1770835;1770836;1770837;2344454;2344455;2344456;2344457;2344458;2344459;2344460;2344461;2344462;2344463;3755052;3755053;3755054;3755055;3755056;3755057;3755058;3755059;3755060;3755061;3755062;5113427;5113428;5113429;5113430;5113431;5113432;5113433;5113434;5113435	768705;907949;1770837;2344454;3755052;5113433					12151.1						4134.54	1215.18				3777.44				614.573
IPI00001655	IPI00001655;IPI00910720	IPI00001655;IPI00910720	11;8	11;8	11;8	>IPI:IPI00001655.1|SWISS-PROT:Q9Y6A4|ENSEMBL:ENSP00000262498|REFSEQ:NP_037374|H-INV:HIT000001843|VEGA:OTTHUMP00000080712;OTTHUMP00000164726 Tax_Id=9606 Gene_Symbol=C16orf80 UPF0468 protein C16orf80;>IPI:IPI00910720.1|TREMBL:B4DN94 Tax_Id=9606 Gene_Symbol=-	2	11	11	11	58.5	58.5	58.5	22.774	193	193;173	5.1733e-79	197	11362;49237;55883;55884;63888;69062;69149;83033;85117;97421;113103	True;True;True;True;True;True;True;True;True;True;True	12336;53214;60350;60351;69101;69102;74620;74714;91009;93205;106513;123637	276608;276609;276610;276611;276612;276613;276614;276615;276616;276617;276618;276619;276620;276621;276622;276623;276624;276625;276626;276627;276628;276629;276630;276631;276632;276633;276634;276635;276636;276637;276638;276639;276640;1126818;1126819;1271836;1271837;1271838;1271839;1271840;1271841;1271842;1271843;1271844;1271845;1271846;1271847;1271848;1271849;1271850;1271851;1271852;1271853;1271854;…	562955;562956;562957;562958;562959;562960;562961;562962;562963;562964;562965;562966;562967;562968;562969;562970;562971;562972;562973;562974;562975;562976;562977;562978;562979;562980;562981;562982;562983;562984;562985;562986;562987;562988;562989;562990;562991;562992;562993;562994;562995;562996;562997;562998;562999;563000;2288027;2288028;2571587;2571588;2571589;2571590;2571591;2571592;2571593;25715…	562980;2288027;2571641;2571647;2950105;3200904;3204537;3723536;3777794;4348628;5157585	424	78		3236.97	5037.06	7671.22	6863.85	1926.56		11274.6	6399.02	12494.7	12266.5	12206.9	8025.25	3815.65	4874.3	8548.28	9583.79	4512.52	10228	12042.2	16928.1	5537.91	8936.43
IPI00001661	IPI00001661;IPI00787306;IPI00747309;IPI00925791;IPI00926548;IPI00925317;IPI00927389;IPI00925570	IPI00001661;IPI00787306;IPI00747309;IPI00925791;IPI00926548;IPI00925317;IPI00927389;IPI00925570	18;18;18;12;12;12;12;9	18;18;18;12;12;12;12;9	18;18;18;12;12;12;12;9	>IPI:IPI00001661.3|TREMBL:Q16269;Q6NT97|ENSEMBL:ENSP00000362937;ENSP00000381934|REFSEQ:NP_001041659|VEGA:OTTHUMP00000211005 Tax_Id=9606 Gene_Symbol=RCC1 regulator of chromosome condensation 1 isoform a;>IPI:IPI00787306.1|TREMBL:C9JW69|ENSEMBL:ENSP000003976	8	18	18	18	65.9	65.9	65.9	48.145	452	452;438;421;283;273;272;230;158	0	198	17290;18589;18590;52208;58593;63736;87859;88175;88588;90498;91122;93872;101893;103370;103582;107662;110412;110563	True;True;True;True;True;True;True;True;True;True;True;True;True;True;True;True;True;True	18699;20090;20091;56398;56399;63251;68939;96139;96486;96487;96937;99031;99032;99715;102655;102656;111420;111421;113014;113253;117778;120729;120893	399156;399157;399158;399159;399160;425631;425632;425633;425634;425635;425636;425637;1193634;1193635;1193636;1193637;1193638;1193639;1193640;1193641;1334858;1334859;1334860;1334861;1334862;1334863;1334864;1334865;1334866;1334867;1334868;1334869;1334870;1334871;1334872;1334873;1334874;1334875;1334876;1334877;1334878;1334879;1334880;1334881;1334882;1334883;1334884;1334885;1334886;1334887;1334888;133…	805751;805752;805753;805754;805755;805756;805757;859692;859693;859694;859695;859696;859697;859698;859699;2419390;2419391;2419392;2419393;2419394;2419395;2419396;2419397;2419398;2696092;2696093;2696094;2696095;2696096;2696097;2696098;2696099;2696100;2696101;2696102;2696103;2696104;2696105;2696106;2696107;2696108;2696109;2696110;2696111;2696112;2696113;2696114;2696115;2696116;2696117;2696118;269611…	805753;859692;859696;2419392;2696095;2941226;3897504;3907579;3927777;4018867;4047884;4156894;4558994;4649245;4662377;4906087;5044597;5050628	425;426;427;428;429;430;431;432;433;434	86;108;141;190;194;217;340;402;422;423	42123.8	18753	42327.8	66994.1	23770.4	27731.1	12462.6	5944.12	25770.7	21334.7	40829	17188.8	50137.2	21140.5	92663.8	89177	49147.3	60824.9	45509.4	43990.3	20521.3	18246	47311.5
IPI00001663	IPI00001663;IPI00220544	IPI00001663;IPI00220544	15;9	15;9	2;0	>IPI:IPI00001663.1|SWISS-PROT:O43464-1|TREMBL:A8K7G2|ENSEMBL:ENSP00000258080|REFSEQ:NP_037379|H-INV:HIT000071154|VEGA:OTTHUMP00000160415 Tax_Id=9606 Gene_Symbol=HTRA2 Isoform 1 of Serine protease HTRA2, mitochondrial;>IPI:IPI00220544.1|SWISS-PROT:O43464-4	2	15	15	2	52.6	52.6	6.3	48.84	458	458;377	3.9368e-164	199	3829;24929;26851;37524;38141;48300;62435;79016;91827;94518;94519;99201;104840;109369;113646	True;True;True;True;True;True;True;True;True;True;True;True;True;True;True	4123;26921;28960;40515;41170;52166;67404;86690;86691;100464;103367;103368;108473;114621;119610;124229;124230	93573;93574;93575;93576;93577;93578;93579;93580;543370;543371;543372;543373;543374;543375;543376;543377;543378;543379;543380;543381;543382;543383;543384;577331;577332;577333;577334;577335;577336;577337;834295;847545;847546;847547;847548;847549;847550;847551;847552;847553;847554;847555;847556;847557;847558;1098496;1098497;1430992;1430993;1430994;1430995;1430996;1430997;1430998;1430999;1431000;1431…	191349;191350;191351;191352;191353;191354;191355;191356;191357;191358;191359;191360;1091914;1091915;1091916;1091917;1091918;1091919;1091920;1091921;1091922;1091923;1091924;1091925;1091926;1091927;1091928;1091929;1091930;1091931;1091932;1091933;1091934;1091935;1091936;1091937;1091938;1091939;1091940;1091941;1091942;1091943;1156293;1156294;1156295;1156296;1156297;1156298;1156299;1156300;1156301;115…	191354;1091928;1156298;1686797;1713072;2228983;2886426;3581827;4077369;4187687;4187688;4429009;4744112;4981812;5185858	435;436;437;438	260;365;366;420	3742.14	13184.9	2295.28	36740.9	20258.8	18418.3		2040.37		6709.21	12966.4	9179.4	26944.1		5493.28	751.376	18005	11742.8	5339.48	5327.19			8215.26
IPI00001676	IPI00001676;IPI00290543	IPI00001676;IPI00290543	38;38	38;38	38;38	>IPI:IPI00001676.9|SWISS-PROT:Q8TAT6-2|TREMBL:B4DG89|ENSEMBL:ENSP00000363879 Tax_Id=9606 Gene_Symbol=NPLOC4 Isoform 2 of Nuclear protein localization protein 4 homolog;>IPI:IPI00290543.5|SWISS-PROT:Q8TAT6-1|ENSEMBL:ENSP00000331487|REFSEQ:NP_060391|H-INV:HI	2	38	38	38	61.3	61.3	61.3	69.46	617	617;608	0	200	2764;2819;2881;12811;13177;13655;14109;15553;17607;21215;25885;25968;25969;29619;31836;32139;40614;41521;42216;42217;45755;54061;54062;66444;69359;73340;74512;74513;91861;96125;99315;99316;103480;103481;104341;104342;108449;115451	True;True;True;True;True;True;True;True;True;True;True;True;True;True;True;True;True;True;True;True;True;True;True;True;True;True;True;True;True;True;True;True;True;True;True;True;True;True	2972;2973;3031;3098;13885;14277;14793;15272;16803;19046;22901;27924;28016;28017;31932;34368;34699;43826;44809;44810;45555;45556;45557;49330;58375;58376;71805;74961;80513;81763;81764;100501;105107;108600;108601;113141;113142;114079;114080;118634;126187	66347;66348;66349;66350;66351;66352;66353;66354;66355;66356;66357;66358;66359;66360;66361;66362;66363;66364;66365;66366;66367;66368;66369;66370;67060;67061;67062;67063;67064;67065;67066;67067;67068;67069;67070;67071;67072;67073;67074;67075;67076;67077;67078;67079;67080;67081;67082;67083;67084;67085;67086;67087;67088;67089;67090;67091;67092;67093;67094;67095;67096;67097;67873;67874;67875;67876;678…	136295;136296;136297;136298;136299;136300;136301;136302;136303;136304;136305;136306;136307;136308;136309;136310;136311;136312;136313;136314;136315;136316;136317;136318;136319;136320;136321;136322;136323;136324;137407;137408;137409;137410;137411;137412;137413;137414;137415;137416;137417;137418;137419;137420;137421;137422;137423;137424;137425;137426;137427;137428;137429;137430;137431;137432;137433;…	136317;137434;138958;615844;624574;648578;666219;727604;818213;954780;1122253;1126865;1126880;1289545;1398485;1415478;1834927;1866550;1896404;1896417;2096566;2484403;2484426;3065403;3211312;3351530;3397601;3397606;4078155;4272856;4432323;4432334;4655807;4655825;4709132;4709150;4944958;5264620	439;440;441;442	89;227;354;392	1751	7363.62	18182.8	28119.8	25236.3	4054.37	17204.6	90662.9	54693.8	28707	11753.9	24783.3	65928	37353.1	9425.63	52457.2	15130.4	30186.4	9914.04	8368.37	21279.6	978.792	6890.06
IPI00001690	IPI00001690	IPI00001690	10	10	9	>IPI:IPI00001690.2|SWISS-PROT:Q14999|TREMBL:A8K9U1;B4DYZ0|ENSEMBL:ENSP00000265348|REFSEQ:NP_055595|H-INV:HIT000041884|VEGA:OTTHUMP00000016418 Tax_Id=9606 Gene_Symbol=CUL7 Cullin-7	1	10	10	9	7.4	7.4	6.7	191.16	1698	1698	1.4941e-23	201	4231;29975;40884;46460;57005;67880;75048;93470;104851;107794	True;True;True;True;True;True;True;True;True;True	4555;32318;44112;50080;61542;73355;82337;102214;114632;117926	102979;653605;911419;1054710;1294885;1294886;1294887;1294888;1294889;1294890;1294891;1294892;1294893;1294894;1554151;1701390;2071195;2364924;2364925;2364926;2445502	211438;1309166;1845645;2136722;2614838;2614839;2614840;2614841;2614842;2614843;2614844;2614845;2614846;2614847;2614848;2614849;2614850;2614851;3130647;3422274;4141705;4747414;4747415;4747416;4913240	211438;1309166;1845645;2136722;2614844;3130647;3422274;4141705;4747416;4913240					1650.05					203.305			14440.2						2889.78		3852.71
IPI00001699	IPI00001699;IPI00221360;IPI00221362	IPI00001699;IPI00221360;IPI00221362	13;13;11	13;13;11	13;13;11	>IPI:IPI00001699.1|SWISS-PROT:Q9ULZ3-1|TREMBL:B2RAZ4|ENSEMBL:ENSP00000247470|REFSEQ:NP_037390|VEGA:OTTHUMP00000080158;OTTHUMP00000163239 Tax_Id=9606 Gene_Symbol=PYCARD Isoform 1 of Apoptosis-associated speck-like protein containing a CARD;>IPI:IPI00221360.	3	13	13	13	53.3	53.3	53.3	21.627	195	195;176;135	0	202	8637;8638;13554;13555;16601;25854;25855;57886;62551;68480;106731;109746;109747	True;True;True;True;True;True;True;True;True;True;True;True;True	9384;9385;14683;14684;17907;27891;27892;62496;67528;74001;116685;120015;120016	213289;213290;213291;213292;213293;213294;213295;213296;213297;213298;213299;213300;213301;213302;213303;213304;213305;213306;213307;213308;319290;319291;319292;319293;319294;319295;319296;319297;319298;319299;319300;319301;319302;319303;319304;319305;319306;319307;319308;319309;319310;319311;319312;319313;319314;319315;319316;319317;319318;319319;319320;319321;319322;319323;319324;319325;319326;…	435566;435567;435568;435569;435570;435571;435572;435573;435574;435575;435576;435577;435578;435579;435580;435581;435582;435583;435584;435585;435586;435587;435588;435589;435590;435591;435592;435593;435594;435595;435596;435597;435598;435599;435600;644608;644609;644610;644611;644612;644613;644614;644615;644616;644617;644618;644619;644620;644621;644622;644623;644624;644625;644626;644627;644628;644629;…	435566;435578;644629;644712;771454;1121560;1121570;2650395;2890475;3173169;4854255;5004262;5004346					24735.8		14542.8		6732.32			9029.58				117456	24500.2			13210.4	4867.41	6040.76	26381.2	131564	10801.6
IPI00001710	IPI00001710;IPI00607717	IPI00001710;IPI00607717	21;20	21;20	21;20	>IPI:IPI00001710.3|SWISS-PROT:Q9UID3-1|ENSEMBL:ENSP00000279281|REFSEQ:NP_037397|H-INV:HIT000062730 Tax_Id=9606 Gene_Symbol=C11orf2 Isoform 1 of Protein fat-free homolog;>IPI:IPI00607717.1|SWISS-PROT:Q9UID3-2 Tax_Id=9606 Gene_Symbol=C11orf2 Isoform 2 of Pro	2	21	21	21	28	28	28	86.041	782	782;658	1.3022e-199	203	482;4800;7614;8059;9124;13156;19197;29296;33700;34531;43519;48568;52719;54908;55261;58471;64862;65544;108243;109272;112941	True;True;True;True;True;True;True;True;True;True;True;True;True;True;True;True;True;True;True;True;True	510;5175;8298;8777;9900;14253;20743;31574;36370;37270;46954;52457;56936;59288;59683;63124;70127;70854;118401;118402;119511;123466	9536;9537;9538;9539;9540;9541;9542;9543;9544;9545;9546;9547;9548;9549;9550;9551;9552;9553;9554;9555;9556;117823;117824;117825;117826;117827;117828;117829;117830;117831;117832;117833;117834;189181;189182;189183;189184;189185;189186;189187;189188;189189;189190;189191;189192;189193;189194;189195;189196;189197;189198;189199;189200;189201;189202;189203;189204;189205;189206;189207;189208;189209;189210;…	19359;19360;19361;19362;19363;19364;19365;19366;19367;19368;19369;19370;19371;19372;19373;19374;19375;19376;19377;19378;19379;19380;19381;19382;19383;239684;239685;239686;239687;239688;239689;239690;239691;239692;239693;239694;239695;385576;385577;385578;385579;385580;385581;385582;385583;385584;385585;385586;385587;385588;385589;385590;385591;385592;385593;385594;385595;385596;385597;385598;3855…	19381;239684;385618;409282;460307;624283;883757;1275533;1491124;1528186;1963946;2242586;2436754;2519527;2542127;2689120;2997568;3027381;4936589;4978651;5148492	443	590		1915.86	5332.01	3889.45	1942.45		5393.17	2265.34		510.94	429.581	3336.16	4789.56	14121.4	647.899	2745.72	3620.4	5353.32	6143.1	6010.2	1665.51	952.728	1604.63
IPI00001712	IPI00001712;IPI00645669;IPI00654616;IPI00937961;IPI00747120	IPI00001712;IPI00645669	3;2;1;1;1	2;1;1;1;1	2;1;1;1;1	>IPI:IPI00001712.2|SWISS-PROT:Q9UI47-1|TREMBL:A8K141|ENSEMBL:ENSP00000362849;ENSP00000389714|REFSEQ:NP_001120856;NP_037398|VEGA:OTTHUMP00000019684 Tax_Id=9606 Gene_Symbol=CTNNA3 Isoform 1 of Catenin alpha-3;>IPI:IPI00645669.1|TREMBL:A6NKP0|ENSEMBL:ENSP0000	5	3	2	2	3.8	2.6	2.6	99.808	895	895;234;516;376;124	1.2469e-81	204	42880;75105;75441	True;False;True	46266;82399;82400;82775	954053;954054;954055;954056;954057;1702712;1702713;1702714;1702715;1702716;1702717;1702718;1702719;1702720;1702721;1702722;1702723;1702724;1702725;1702726;1702727;1702728;1702729;1702730;1702731;1702732;1702733;1702734;1702735;1702736;1702737;1702738;1702739;1702740;1702741;1702742;1702743;1702744;1702745;1702746;1702747;1702748;1702749;1702750;1702751;1702752;1702753;1702754;1702755;1702756;1702…	1929001;1929002;1929003;1929004;1929005;3424431;3424432;3424433;3424434;3424435;3424436;3424437;3424438;3424439;3424440;3424441;3424442;3424443;3424444;3424445;3424446;3424447;3424448;3424449;3424450;3424451;3424452;3424453;3424454;3424455;3424456;3424457;3424458;3424459;3424460;3424461;3424462;3424463;3424464;3424465;3424466;3424467;3424468;3424469;3424470;3424471;3424472;3424473;3424474;3424475…	1929005;3424579;3441730	444	815							5420.27										2224.39
IPI00001722	IPI00001722;IPI00908557	IPI00001722	4;1	4;1	4;1	>IPI:IPI00001722.1|SWISS-PROT:P78549|ENSEMBL:ENSP00000219066|REFSEQ:NP_002519|H-INV:HIT000276811|VEGA:OTTHUMP00000081326;OTTHUMP00000158939 Tax_Id=9606 Gene_Symbol=NTHL1 Endonuclease III-like protein 1	2	4	4	4	11.9	11.9	11.9	34.389	312	312;197	2.416e-09	206	724;17831;60139;89495	True;True;True;True	769;19289;64940;97900	15113;409990;409991;409992;1373756;1985699	29415;827794;827795;827796;2777016;3973452	29415;827794;2777016;3973452	446	151				189.333														354.942
IPI00001723	IPI00001723	IPI00001723	2	2	2	>IPI:IPI00001723.2|SWISS-PROT:Q9P241-1|TREMBL:A2RRC8|ENSEMBL:ENSP00000273859|REFSEQ:NP_065186|H-INV:HIT000248057|VEGA:OTTHUMP00000125285 Tax_Id=9606 Gene_Symbol=ATP10D Isoform 1 of Probable phospholipid-transporting ATPase VD	1	2	2	2	1.9	1.9	1.9	160.32	1426	1426	1.6525e-05	207	41725;77712	True;True	45029;85295	926366;1758813;1758814;1758815;1758816;1758817;1758818;1758819;1758820;1758821;1758822;1758823;1758824;1758825;1758826;1758827;1758828;1758829;1758830;1758831;1758832;1758833;1758834;1758835;1758836;1758837;1758838;1758839;1758840;1758841;1758842;1758843;1758844;1758845;1758846;1758847;1758848;1758849;1758850;1758851;1758852;1758853;1758854;1758855;1758856;1758857;1758858;1758859;1758860;1758861;…	1874378;3535854;3535855;3535856;3535857;3535858;3535859;3535860;3535861;3535862;3535863;3535864;3535865;3535866;3535867;3535868;3535869;3535870;3535871;3535872;3535873;3535874;3535875;3535876;3535877;3535878;3535879;3535880;3535881;3535882;3535883;3535884;3535885;3535886;3535887;3535888;3535889;3535890;3535891;3535892;3535893;3535894;3535895;3535896;3535897;3535898;3535899;3535900;3535901;3535902…	1874378;3536080			34073.1	13071.7		46850.6	65826.1	19894.3	2677.09	22139.6	20151.3	59849.6	41374.6	140964	56263.5	3578.72	84205.4	40476	25121.1	38646.1	17356.3	22965.1	69098.8	52349.1	13470.9
IPI00001730	IPI00001730;IPI00909262;IPI00908778;IPI00910876	IPI00001730;IPI00909262	39;26;5;4	39;26;5;4	39;26;5;4	>IPI:IPI00001730.3|SWISS-PROT:Q9Y613|ENSEMBL:ENSP00000258201|REFSEQ:NP_037373|H-INV:HIT000041789|VEGA:OTTHUMP00000080508;OTTHUMP00000174818 Tax_Id=9606 Gene_Symbol=FHOD1 FH1/FH2 domain-containing protein 1;>IPI:IPI00909262.1|TREMBL:B4DVN5|ENSEMBL:ENSP00000	4	39	39	39	42.8	42.8	42.8	126.55	1164	1164;743;240;112	1.3017e-300	209	775;776;2662;2801;3602;7903;10824;21146;22188;29703;29704;31272;31273;33314;37354;40411;41212;53343;54861;56451;56939;62617;65123;69178;73782;80679;87721;87722;89305;90516;97099;98250;98804;102367;103776;104114;107184;108541;108852	True;True;True;True;True;True;True;True;True;True;True;True;True;True;True;True;True;True;True;True;True;True;True;True;True;True;True;True;True;True;True;True;True;True;True;True;True;True;True	820;821;2864;3012;3881;8612;11749;22827;23950;32026;32027;33750;33751;35967;40332;43608;44465;57615;59239;60961;61470;67604;70402;74744;80980;88469;95990;95991;97703;99055;106172;107452;108055;111935;113465;113823;113824;117257;118734;119059	16147;16148;16149;16150;16151;16152;16153;16154;16155;16156;16157;16158;16159;64474;64475;64476;64477;64478;64479;64480;64481;64482;66916;66917;66918;66919;66920;86952;196606;196607;264416;264417;264418;264419;473753;494092;494093;494094;494095;494096;494097;494098;494099;494100;494101;645645;645646;645647;645648;645649;645650;645651;645652;645653;645654;645655;645656;645657;645658;681220;681221;…	31418;31419;31420;31421;31422;31423;31424;31425;31426;31427;31428;31429;31430;31431;31432;31433;132624;132625;132626;132627;132628;132629;132630;132631;132632;132633;132634;132635;132636;132637;137174;137175;137176;137177;137178;137179;177904;177905;400849;400850;541051;541052;541053;541054;541055;541056;952598;996777;996778;996779;996780;996781;996782;996783;996784;996785;996786;996787;996788;99…	31426;31433;132637;137176;177904;400850;541054;952598;996782;1293122;1293127;1368144;1368145;1473012;1678543;1824511;1857077;2464132;2517137;2596310;2612229;2892178;3007349;3207049;3368467;3645385;3891913;3891919;3967547;4019555;4334899;4387809;4415040;4585907;4671927;4695633;4874164;4948791;4958658	447;448;449;450;451	306;470;739;740;808			2552.05	10499.9	2484.03		2000.98	4026.08	26010.2			1603.57	8425.38						648.942	4072.46	4019.93		15760.8
IPI00001734	IPI00001734;IPI00941072;IPI00930609;IPI00219478;IPI00940110;IPI00953898	IPI00001734;IPI00941072;IPI00930609;IPI00219478	28;28;28;23;12;1	28;28;28;23;12;1	28;28;28;23;12;1	>IPI:IPI00001734.3|TREMBL:B4DHQ3 Tax_Id=9606 Gene_Symbol=C8orf62 Phosphoserine aminotransferase;>IPI:IPI00941072.1|ENSEMBL:ENSP00000388939 Tax_Id=9606 Gene_Symbol=PSAT1 45 kDa protein;>IPI:IPI00930609.1|SWISS-PROT:Q9Y617-1|ENSEMBL:ENSP00000365773|REFSEQ:NP	6	28	28	28	70.6	70.6	70.6	45.355	415	415;415;370;324;194;20	0	210	5701;9217;9218;11567;14009;20364;23644;23645;28891;28910;29630;29698;33057;39337;44687;44688;45425;47593;51386;63965;63966;63967;75579;77029;77030;82613;91761;104706	True;True;True;True;True;True;True;True;True;True;True;True;True;True;True;True;True;True;True;True;True;True;True;True;True;True;True;True	6151;6152;9998;9999;12552;15170;21998;25478;25479;31141;31163;31944;31945;32020;32021;35683;35684;42448;42449;48192;48193;48980;51406;55532;69185;69186;69187;82949;84519;84520;90565;100392;114472	140049;140050;140051;140052;140053;140054;140055;140056;140057;140058;140059;140060;140061;140062;140063;140064;140065;140066;140067;140068;140069;140070;140071;140072;140073;140074;140075;140076;140077;140078;140079;140080;140081;140082;140083;140084;140085;140086;140087;140088;140089;140090;140091;140092;140093;140094;140095;140096;140097;140098;140099;140100;140101;140102;140103;140104;140105;…	282506;282507;282508;282509;282510;282511;282512;282513;282514;282515;282516;282517;282518;282519;282520;282521;282522;282523;282524;282525;282526;282527;282528;282529;282530;282531;282532;282533;282534;282535;282536;282537;282538;282539;282540;282541;282542;282543;282544;282545;282546;282547;282548;282549;282550;282551;282552;282553;282554;282555;282556;282557;282558;282559;282560;282561;282562;…	282540;465456;465489;574991;663546;931371;1051939;1052038;1256291;1259556;1290458;1293012;1462331;1769729;2024887;2024895;2067462;2188544;2384055;2954756;2954832;2954882;3449921;3510515;3510540;3706033;4072468;4728953	452;453;454	87;222;374	200215	79378.9	7140.22	36292	123735	169628		62338.6	32707.8	77614.2	29975.5	52910.3	156944	129368	43807.6	57317.4	146461	63726.6	157631	140109	195230	146662	106550
IPI00001735	IPI00001735;IPI00923596;IPI00952937;IPI00923436;IPI00923531;IPI00952657;IPI00939494;IPI00878336;IPI00952895;IPI00878709;IPI00878871;IPI00879250;IPI00879943	IPI00001735;IPI00923596;IPI00952937;IPI00923436;IPI00923531;IPI00952657;IPI00939494	31;31;31;31;31;30;27;7;7;4;4;2;1	31;31;31;31;31;30;27;7;7;4;4;2;1	30;30;30;30;30;29;26;7;7;4;4;2;1	>IPI:IPI00001735.6|SWISS-PROT:Q9Y618-1|TREMBL:C9JQE8|ENSEMBL:ENSP00000348551;ENSP00000402808|REFSEQ:NP_006303|VEGA:OTTHUMP00000197400 Tax_Id=9606 Gene_Symbol=NCOR2 Isoform 1 of Nuclear receptor corepressor 2;>IPI:IPI00923596.1|SWISS-PROT:Q9Y618-3 Tax_Id=96	13	31	31	30	16.5	16.5	16	274.8	2525	2525;2517;2514;2508;2462;2504;1913;769;766;493;225;156;245	4.8565e-77	211	1536;2279;4867;35377;35689;38445;38788;39605;40023;41157;41732;42050;55202;55616;57039;60522;62503;64744;71882;73607;80916;88100;88412;89574;91943;92514;98965;99197;100253;107917;110659	True;True;True;True;True;True;True;True;True;True;True;True;True;True;True;True;True;True;True;True;True;True;True;True;True;True;True;True;True;True;True	1647;2458;5250;38176;38514;41495;41865;42745;43198;44406;45036;45378;59618;60061;61579;65351;67478;70003;78600;80795;88759;96406;96741;97986;100589;101191;108226;108469;109617;118057;120995	36333;56125;56126;118977;118978;780117;780118;780119;790474;790475;790476;790477;790478;790479;853475;860866;860867;860868;883230;883231;883232;883233;883234;894369;915950;926452;926453;934018;934019;1254071;1254072;1254073;1254074;1254075;1266914;1266915;1295457;1295458;1295459;1383027;1432304;1482953;1482954;1634600;1669848;1669849;1669850;1669851;1669852;1669853;1669854;1669855;1669856;1669857…	75680;115571;115572;241608;241609;1570589;1570590;1570591;1594743;1594744;1594745;1594746;1594747;1594748;1594749;1724470;1724471;1738476;1738477;1738478;1738479;1738480;1787919;1787920;1787921;1787922;1787923;1810168;1853305;1874505;1874506;1890538;1890539;1890540;1890541;2533786;2533787;2533788;2533789;2533790;2561430;2561431;2615796;2615797;2615798;2793312;2888786;2993465;2993466;3291564;33612…	75680;115572;241609;1570589;1594745;1724471;1738480;1787923;1810168;1853305;1874506;1890540;2533788;2561431;2615796;2793312;2888786;2993465;3291564;3361289;3652852;3905969;3916832;3978460;4079755;4097375;4421617;4428947;4467823;4917535;5054002					3530.12	2128.27			1840.89		1693.93	1149.9	13586.8		1298.1			11385.5		1384.33	4131.1		3532.61		1318.7
IPI00001738	IPI00001738	IPI00001738	23	23	23	>IPI:IPI00001738.4|SWISS-PROT:Q99567|TREMBL:B4DP20;B7Z5I6|ENSEMBL:ENSP00000225696|REFSEQ:NP_002523|H-INV:HIT000029529|VEGA:OTTHUMP00000125305;OTTHUMP00000183086 Tax_Id=9606 Gene_Symbol=NUP88 Nuclear pore complex protein Nup88	1	23	23	23	45.5	45.5	45.5	83.541	741	741	5.1638e-260	212	96;8939;11495;11946;20652;23981;24975;28540;29783;36457;36458;37634;40128;50483;55383;60889;61637;65669;78325;93144;93199;105466;106669	True;True;True;True;True;True;True;True;True;True;True;True;True;True;True;True;True;True;True;True;True;True;True	99;9698;12475;12955;22308;25851;26973;30762;32110;39321;39322;39323;40627;43308;54574;59813;65747;66546;70982;85949;101867;101923;115317;116617	1855;1856;1857;1858;1859;1860;1861;1862;1863;1864;219473;219474;219475;219476;219477;280038;280039;280040;280041;280042;280043;280044;280045;280046;280047;280048;280049;280050;280051;280052;280053;280054;288900;288901;288902;466852;466853;466854;466855;466856;466857;466858;466859;466860;466861;466862;466863;466864;466865;466866;466867;466868;466869;466870;466871;466872;466873;466874;528294;528295…	3435;3436;3437;3438;3439;3440;3441;3442;3443;3444;3445;3446;3447;3448;3449;3450;3451;449014;449015;449016;449017;449018;449019;449020;570287;570288;570289;570290;570291;570292;570293;570294;570295;570296;570297;570298;570299;570300;570301;570302;570303;570304;570305;570306;570307;570308;570309;570310;570311;570312;570313;570314;570315;570316;570317;570318;570319;570320;570321;570322;570323;570324…	3446;449017;570287;587708;939375;1064378;1093562;1230400;1299714;1634964;1634975;1690365;1818122;2355169;2547408;2811871;2846568;3030372;3557365;4126947;4128843;4780992;4851457	455	132	3775.93	10694.6	13645.7	17245.6	10639.6		4151.76	270.127	16485.7	13533.9	26028.7	14674.3	7624.43	17159.7	17121.1	12770.3	16664.1	13565.8	18923.1	15220.9	5176.25		13597.2
IPI00001755	IPI00001755;IPI00911077	IPI00001755;IPI00911077	8;7	7;6	7;6	>IPI:IPI00001755.1|SWISS-PROT:Q9Y625|TREMBL:A8K279|ENSEMBL:ENSP00000366246|REFSEQ:NP_005699|H-INV:HIT000069472|VEGA:OTTHUMP00000018552 Tax_Id=9606 Gene_Symbol=GPC6 Glypican-6;>IPI:IPI00911077.1|TREMBL:B4E2M1|ENSEMBL:ENSP00000394636 Tax_Id=9606 Gene_Symbol=	2	8	7	7	17.7	14.6	14.6	62.735	555	555;428	1.6283e-24	214	34410;56818;56899;68547;89825;95853;109115;115445	True;True;False;True;True;True;True;True	37139;61347;61428;61429;74071;98256;104809;119345;126181	755969;755970;755971;1289825;1289826;1289827;1289828;1292245;1292246;1575729;1994897;2128004;2128005;2128006;2128007;2128008;2474909;2474910;2622604	1522298;1522299;1522300;1522301;2605252;2605253;2605254;2605255;2605256;2605257;2609986;2609987;2609988;2609989;3179629;3991389;4260139;4260140;4260141;4260142;4260143;4260144;4971874;4971875;5264598	1522300;2605257;2609988;3179629;3991389;4260140;4971874;5264598	458	312	1517.43									14320.8		912.564
IPI00001757	IPI00001757;IPI00216659;IPI00383083	IPI00001757;IPI00216659	11;9;2	11;9;2	11;9;2	>IPI:IPI00001757.1|SWISS-PROT:Q9Y5S9-1|ENSEMBL:ENSP00000333001|REFSEQ:NP_005096|H-INV:HIT000264406|VEGA:OTTHUMP00000015573 Tax_Id=9606 Gene_Symbol=RBM8A Isoform 1 of RNA-binding protein 8A;>IPI:IPI00216659.1|SWISS-PROT:Q9Y5S9-2|ENSEMBL:ENSP00000358313|VEGA	3	11	11	11	78.7	78.7	78.7	19.889	174	174;173;78	8.6769e-258	215	2034;2035;20054;27451;34241;38147;40082;71921;74225;74226;93290	True;True;True;True;True;True;True;True;True;True;True	2196;2197;2198;21670;29599;36961;41176;43259;78659;78660;81458;81459;102019	50857;50858;50859;50860;50861;50862;50863;50864;50865;50866;50867;50868;50869;50870;50871;50872;50873;50874;50875;50876;50877;50878;50879;50880;50881;50882;50883;50884;50885;50886;456388;588780;588781;588782;588783;588784;588785;588786;588787;588788;588789;588790;588791;588792;588793;588794;588795;588796;588797;588798;588799;588800;588801;588802;588803;588804;588805;588806;588807;588808;588809;58…	104990;104991;104992;104993;104994;104995;104996;104997;104998;104999;105000;105001;105002;105003;105004;105005;105006;105007;105008;105009;105010;105011;105012;105013;105014;105015;105016;105017;105018;105019;105020;105021;105022;105023;105024;105025;105026;105027;105028;105029;105030;105031;105032;105033;105034;105035;105036;105037;105038;105039;105040;105041;919309;1178040;1178041;1178042;1178…	105027;105041;919309;1178077;1514611;1713097;1815958;3292537;3385252;3385265;4133030	459;460;461;462	17;50;131;140	10889	3451.05	29917.8	13836.3	9623.94	13017.6	7414.04	8588.96	15536.7	27548.7	27908.7	14613.8	43743.4	27391.1	30274.7	20616.1	51478.9	26692.4	41065.4	32245.2	68808.9	3620.73	18951.5
IPI00001762	IPI00001762;IPI00446793	IPI00001762	6;2	6;2	6;2	>IPI:IPI00001762.1|SWISS-PROT:O60890|TREMBL:B4DIT2;B9EIP8;Q7Z2H1|ENSEMBL:ENSP00000347710|REFSEQ:NP_002538|H-INV:HIT000243847|VEGA:OTTHUMP00000023451 Tax_Id=9606 Gene_Symbol=OPHN1 Oligophrenin-1	2	6	6	6	8.1	8.1	8.1	91.64	802	802;311	1.6784e-11	216	9952;32412;41446;62021;63946;75269	True;True;True;True;True;True	10798;34983;44718;66970;69166;82589	242605;711137;711138;922064;1420561;1420562;1464765;1706638	495394;1429847;1429848;1865422;1865423;2866115;2866116;2866117;2866118;2866119;2954244;3432829	495394;1429847;1865422;2866115;2954244;3432829
IPI00001871	IPI00001871	IPI00001871	10	10	10	>IPI:IPI00001871.2|SWISS-PROT:Q96IZ0|ENSEMBL:ENSP00000328088|REFSEQ:NP_002574|H-INV:HIT000032989|VEGA:OTTHUMP00000168594;OTTHUMP00000168595 Tax_Id=9606 Gene_Symbol=PAWR PRKC apoptosis WT1 regulator protein	1	10	10	10	42.9	42.9	42.9	36.567	340	340	6.6192e-202	218	13649;51880;53588;60277;63088;92858;93111;99721;110250;113898	True;True;True;True;True;True;True;True;True;True	14786;56057;57876;65088;68210;68211;101558;101832;109040;120560;124492	321481;321482;321483;321484;321485;321486;1186964;1186965;1186966;1186967;1186968;1186969;1186970;1186971;1186972;1219973;1377024;1377025;1444022;1444023;1444024;1444025;1444026;1444027;1444028;1444029;1444030;1444031;1444032;2055971;2055972;2055973;2055974;2055975;2055976;2055977;2055978;2061672;2061673;2061674;2061675;2061676;2061677;2061678;2061679;2061680;2061681;2061682;2061683;2061684;20616…	648539;648540;648541;648542;648543;648544;648545;2404133;2404134;2404135;2404136;2404137;2404138;2404139;2404140;2404141;2404142;2404143;2471531;2471532;2782582;2782583;2911276;2911277;2911278;2911279;2911280;2911281;2911282;2911283;2911284;2911285;2911286;4111427;4111428;4111429;4111430;4111431;4111432;4111433;4111434;4122327;4122328;4122329;4122330;4122331;4122332;4122333;4122334;4122335;412233…	648541;2404138;2471531;2782583;2911277;4111429;4122348;4446657;5030392;5195487	463;464	293;299	3022.23	7875.49		7202.87	12555.1			1429.6	1321.16			1790.64			2225.56	3412.35	2565.09	2890.99	2347.44
IPI00001881	IPI00001881;IPI00916501;IPI00916701	IPI00001881;IPI00916501;IPI00916701	1;1;1	1;1;1	1;1;1	>IPI:IPI00001881.3|TREMBL:B4DJM0;C9JQ16;Q8N5Z3|ENSEMBL:ENSP00000395474;ENSP00000408164|VEGA:OTTHUMP00000202477 Tax_Id=9606 Gene_Symbol=SNX10 Sorting nexin 10, isoform CRA_a;>IPI:IPI00916501.1|SWISS-PROT:Q9Y5X0|TREMBL:Q75MD2|ENSEMBL:ENSP00000343709;ENSP0000	3	1	1	1	7	7	7	26.321	227	227;201;161	5.4371e-05	219	65378	TRUE	70677	1496726;1496727	3018507;3018508	3018508
IPI00001883	IPI00001883;IPI00873809;IPI00744897	IPI00001883;IPI00873809	24;22;7	24;22;7	24;22;7	>IPI:IPI00001883.1|SWISS-PROT:Q9Y5X1|TREMBL:B2RAU5|ENSEMBL:ENSP00000376024|REFSEQ:NP_057308|H-INV:HIT000072438|VEGA:OTTHUMP00000017492 Tax_Id=9606 Gene_Symbol=SNX9 Sorting nexin-9;>IPI:IPI00873809.2|TREMBL:B3KXH8;Q59ES5|ENSEMBL:ENSP00000252631 Tax_Id=9606	3	24	24	24	53.4	53.4	53.4	66.591	595	595;395;328	0	220	6520;6967;14185;22866;23769;28115;28860;30596;34296;41748;41749;41750;47706;50312;64560;69041;69042;87799;92571;93976;101024;105247;108979;113851	True;True;True;True;True;True;True;True;True;True;True;True;True;True;True;True;True;True;True;True;True;True;True;True	7046;7536;15351;24663;24664;25614;30310;31110;33033;37018;45053;45054;45055;51535;54388;69807;74598;74599;96077;101249;102771;110456;115077;119193;124445	163787;163788;163789;163790;163791;163792;163793;163794;163795;163796;163797;163798;163799;163800;163801;163802;175835;175836;175837;175838;330969;506808;506809;506810;506811;506812;524941;605930;605931;605932;605933;605934;605935;605936;605937;605938;605939;605940;625516;625517;625518;625519;625520;625521;625522;625523;625524;625525;625526;625527;625528;625529;625530;625531;625532;625533;668285;…	332784;332785;332786;332787;332788;332789;332790;332791;332792;332793;332794;332795;332796;332797;332798;332799;332800;332801;332802;332803;332804;332805;332806;358760;358761;358762;358763;667922;667923;1022088;1022089;1022090;1022091;1022092;1022093;1057491;1212381;1212382;1212383;1212384;1212385;1212386;1212387;1212388;1212389;1212390;1212391;1212392;1212393;1212394;1212395;1212396;1255333;1255…	332806;358762;667922;1022091;1057491;1212388;1255348;1339301;1517216;1874666;1874672;1874680;2194897;2346879;2987474;3200270;3200273;3894041;4098583;4165653;4511628;4767185;4967676;5194211	465;466;467;468;469;470	242;378;383;409;544;552	6779.1			9198.65	5107.9	1904.47		22976.6	5112.83	1266.01	5719.02	7512.4	2081.95	1177.5	1112.57	8616.01			8523.49	10178.3			13565.4
IPI00001885	IPI00001885;IPI00893294;IPI00893028;IPI00893569;IPI00893702;IPI00893439	IPI00001885;IPI00893294;IPI00893028;IPI00893569	15;9;9;8;4;2	15;9;9;8;4;2	15;9;9;8;4;2	>IPI:IPI00001885.1|SWISS-PROT:Q9Y5X2|TREMBL:A4D207;B2RDT8|ENSEMBL:ENSP00000222990|REFSEQ:NP_037453|H-INV:HIT000039220|VEGA:OTTHUMP00000024666;OTTHUMP00000200137 Tax_Id=9606 Gene_Symbol=SNX8 Sorting nexin-8;>IPI:IPI00893294.1|TREMBL:C9J271|ENSEMBL:ENSP00000	6	15	15	15	44.3	44.3	44.3	52.569	465	465;224;176;160;85;42	3.1514e-184	221	3324;4443;5025;18623;24044;32047;36664;41693;42240;49781;57733;63400;71035;71829;114562	True;True;True;True;True;True;True;True;True;True;True;True;True;True;True	3583;4789;5421;20128;25921;34599;39538;44996;45581;53805;53806;62323;68579;77364;78528;78529;78530;78531;125250	79878;79879;79880;79881;79882;79883;108075;108076;108077;108078;108079;108080;108081;108082;108083;108084;108085;108086;108087;108088;108089;108090;108091;108092;108093;108094;108095;108096;108097;108098;108099;108100;108101;108102;108103;108104;108105;108106;108107;108108;108109;108110;108111;108112;108113;108114;108115;108116;108117;108118;108119;108120;122630;122631;122632;122633;122634;426149…	162707;162708;162709;162710;162711;162712;220654;220655;220656;220657;220658;220659;220660;220661;220662;220663;220664;220665;220666;220667;220668;220669;220670;220671;220672;220673;220674;220675;220676;220677;220678;220679;220680;220681;220682;220683;220684;220685;220686;220687;220688;220689;220690;220691;220692;220693;220694;220695;220696;220697;220698;220699;220700;220701;220702;220703;220704;…	162711;220670;248559;860682;1066085;1410044;1642000;1873685;1897112;2319941;2643322;2929834;3265362;3290134;5229183	471;472;473;474	54;56;137;386	2436.13			12965.1	3961.57		3212.89		1855.1	4006.48	2119.62	710.169	13905.6		924.236			2666.9		2008.27
IPI00001914	IPI00001914;IPI00218686;IPI00942796;IPI00908678;IPI00917854;IPI00917595	IPI00001914;IPI00218686;IPI00942796	11;11;11;4;3;1	11;11;11;4;3;1	11;11;11;4;3;1	>IPI:IPI00001914.1|SWISS-PROT:Q9Y680-1|TREMBL:C9JM37|ENSEMBL:ENSP00000233092;ENSP00000335194|H-INV:HIT000001854|VEGA:OTTHUMP00000205706 Tax_Id=9606 Gene_Symbol=FKBP7 Isoform 1 of FK506-binding protein 7;>IPI:IPI00218686.3|SWISS-PROT:Q9Y680-2|TREMBL:Q4ZG70;	6	11	11	11	37.5	37.5	37.5	30.009	259	259;222;221;133;67;86	3.1638e-45	222	2436;15956;15957;27254;36002;51518;73164;94046;94047;110295;111465	True;True;True;True;True;True;True;True;True;True;True	2621;17232;17233;29383;38839;55672;80323;102849;102850;120608;121855	59749;59750;59751;59752;59753;59754;59755;59756;59757;59758;59759;59760;59761;59762;59763;59764;59765;368452;368453;368454;368455;368456;368457;368458;368459;368460;583718;583719;583720;583721;583722;583723;583724;583725;583726;583727;583728;796543;796544;1178579;1178580;1178581;1178582;1178583;1178584;1178585;1178586;1178587;1178588;1661551;1661552;2083489;2083490;2083491;2083492;2083493;2083494…	123644;123645;123646;123647;123648;123649;123650;123651;123652;123653;123654;123655;123656;123657;123658;123659;123660;123661;123662;123663;123664;123665;123666;123667;123668;123669;123670;123671;123672;123673;123674;123675;123676;123677;123678;123679;123680;123681;742554;742555;742556;742557;742558;742559;742560;742561;742562;742563;1168385;1168386;1168387;1168388;1168389;1168390;1168391;1168392…	123666;742554;742561;1168400;1605361;2388297;3345530;4167247;4167250;5034704;5081840	475;476	100;103		14098.3			659.11	2875.61			11018.6	19349.1	1915.93	20043.3	2869
IPI00001922	IPI00001922	IPI00001922	21	21	21	>IPI:IPI00001922.1|SWISS-PROT:Q9Y5Y6|TREMBL:B2RAF9;B4DYI7;Q8WVC1|ENSEMBL:ENSP00000278742|REFSEQ:NP_068813|H-INV:HIT000041032 Tax_Id=9606 Gene_Symbol=ST14 Suppressor of tumorigenicity protein 14	1	21	21	21	30.8	30.8	30.8	94.769	855	855	3.2435e-75	223	4981;12433;14359;19415;28565;31782;33231;41681;44255;62852;83567;87041;87363;91494;91693;98979;103603;107289;107537;110435;115171	True;True;True;True;True;True;True;True;True;True;True;True;True;True;True;True;True;True;True;True;True	5371;13475;15532;20975;30789;34308;35873;44984;47732;67856;91571;95263;95605;100110;100322;108240;113280;117371;117645;120756;125896	121977;297737;333174;333175;333176;333177;333178;333179;443001;615327;615328;615329;694396;729889;729890;729891;729892;729893;729894;729895;729896;729897;729898;925795;925796;925797;925798;925799;925800;986684;1440050;1440051;1440052;1440053;1440054;1440055;1440056;1440057;1440058;1440059;1440060;1440061;1440062;1866104;1866105;1866106;1866107;1866108;1930644;1930645;1930646;1930647;1936481;19364…	247380;603491;671577;671578;671579;671580;671581;671582;671583;893471;1232051;1232052;1232053;1232054;1396758;1396759;1396760;1469863;1469864;1469865;1469866;1469867;1469868;1469869;1469870;1469871;1469872;1469873;1469874;1469875;1873522;1873523;1873524;1873525;1873526;1873527;1873528;1993857;2903523;2903524;2903525;2903526;2903527;2903528;2903529;2903530;2903531;2903532;2903533;2903534;2903535;2…	247380;603491;671582;893471;1232052;1396759;1469865;1873523;1993857;2903539;3737889;3861265;3872187;4062114;4071009;4421983;4663032;4879044;4899779;5045543;5254254					1420.06				53859.6							5798.42	21643	9330.43	9813.44	55348.7
IPI00001952	IPI00001952	IPI00001952	13	13	13	>IPI:IPI00001952.5|SWISS-PROT:O94919|TREMBL:A8K6K8|ENSEMBL:ENSP00000278505|REFSEQ:NP_055851|H-INV:HIT000000547 Tax_Id=9606 Gene_Symbol=ENDOD1 Endonuclease domain-containing 1 protein	1	13	13	13	40.4	40.4	40.4	55.016	500	500	6.0495e-256	224	7843;17896;18010;27659;37934;46222;77940;82386;92936;106657;106832;111767;112211	True;True;True;True;True;True;True;True;True;True;True;True;True	8546;19355;19475;29829;40951;49828;85540;90319;101642;116604;116798;122181;122670;122671	195116;195117;195118;195119;195120;195121;195122;195123;195124;195125;195126;195127;195128;195129;195130;195131;195132;195133;195134;195135;195136;195137;195138;195139;195140;195141;195142;410898;410899;410900;410901;410902;410903;413198;413199;413200;413201;413202;596300;596301;596302;596303;596304;596305;596306;596307;596308;596309;596310;596311;596312;596313;596314;843393;843394;1047076;104707…	397843;397844;397845;397846;397847;397848;397849;397850;397851;397852;397853;397854;397855;397856;397857;397858;397859;397860;397861;397862;397863;397864;397865;397866;397867;397868;397869;397870;397871;397872;829343;829344;829345;829346;829347;829348;829349;833543;833544;833545;833546;833547;833548;1193688;1193689;1193690;1193691;1193692;1193693;1193694;1193695;1193696;1193697;1193698;1193699;11…	397847;829347;833545;1193690;1704909;2120454;3544775;3695280;4114649;4850826;4859528;5097101;5110152	477;478;479	166;250;445		7007.64	810.746	1363.54	2470.68				4819.38	6649.21	10213.7	23089.9	8154.05		17229.2	2019.55	1118.16	3779.35		2037.46
IPI00001954	IPI00001954;IPI00024561;IPI00944447;IPI00944495;IPI00254431	IPI00001954;IPI00024561;IPI00944447;IPI00944495;IPI00254431	3;3;3;3;3	3;3;3;3;3	3;3;3;3;3	>IPI:IPI00001954.1|SWISS-PROT:Q9Y5Z0-1|TREMBL:B3KNE8|ENSEMBL:ENSP00000332979|REFSEQ:NP_036237|H-INV:HIT000072739|VEGA:OTTHUMP00000109198 Tax_Id=9606 Gene_Symbol=BACE2 Isoform 1 of Beta-secretase 2;>IPI:IPI00024561.2|SWISS-PROT:Q9Y5Z0-2|ENSEMBL:ENSP00000327	5	3	3	3	7.9	7.9	7.9	56.18	518	518;468;439;423;396	3.1982e-12	225	4931;103383;115543	True;True;True	5319;113032;126290	121058;121059;121060;121061;2319242;2319243;2319244;2319245;2624615	245709;245710;245711;245712;4649979;4649980;4649981;4649982;5269305	245710;4649981;5269305				7336.63										868.363						1111.36
IPI00001960	IPI00001960;IPI00903323	IPI00001960;IPI00903323	30;26	30;26	29;25	>IPI:IPI00001960.4|SWISS-PROT:Q9Y696|TREMBL:B4DWC4;Q6FIC5;Q9NVF8|ENSEMBL:ENSP00000363500|REFSEQ:NP_039234|H-INV:HIT000024586|VEGA:OTTHUMP00000003380 Tax_Id=9606 Gene_Symbol=CLIC4 Chloride intracellular channel protein 4;>IPI:IPI00903323.1|TREMBL:B3KTR3 Tax	2	30	30	29	90.9	90.9	87.7	28.772	253	253;233	0	226	3991;6629;6630;14149;14150;14151;20749;24482;26527;29625;39680;39681;41666;51404;53050;55962;55963;57750;66472;69459;73556;76566;83756;95116;95117;97801;97802;114402;114403;115101	True;True;True;True;True;True;True;True;True;True;True;True;True;True;True;True;True;True;True;True;True;True;True;True;True;True;True;True;True;True	4299;7165;7166;7167;7168;15313;15314;15315;22408;26435;26436;28611;31938;31939;42825;42826;44968;44969;55551;55552;57300;60431;60432;60433;60434;62344;62345;71835;71836;75108;80743;80744;84015;91770;104007;104008;106929;106930;106931;125041;125042;125820	97624;97625;97626;97627;97628;97629;97630;97631;97632;97633;97634;97635;97636;97637;97638;97639;97640;97641;97642;97643;97644;97645;97646;97647;97648;97649;97650;97651;97652;97653;97654;97655;97656;97657;97658;97659;97660;97661;97662;97663;97664;97665;97666;97667;97668;97669;97670;97671;97672;97673;97674;97675;97676;97677;97678;97679;97680;97681;165896;165897;165898;165899;165900;165901;165902;16…	199817;199818;199819;199820;199821;199822;199823;199824;199825;199826;199827;199828;199829;199830;199831;199832;199833;199834;199835;199836;199837;199838;199839;199840;199841;199842;199843;199844;199845;199846;199847;199848;199849;199850;199851;199852;199853;199854;199855;199856;199857;199858;199859;199860;199861;199862;199863;199864;199865;199866;199867;199868;199869;199870;199871;199872;199873;…	199817;336660;336928;667056;667068;667191;941763;1080277;1147445;1290305;1794147;1794256;1872978;2384877;2445401;2573761;2573804;2644849;3067393;3214316;3358846;3489284;3742460;4221394;4221403;4367900;4367918;5218714;5218854;5251745	480;481;482;483;484;485	5;43;119;168;184;214	81978.8	241307	12094.9	359764	161753	53677.5	16675.9	64118.6	161715	171956	149398	273811	166581	32856.3		32490.6	37663.4	38664.5	38031.2	12239.8	34587.8	11718	52500.8
IPI00001985	IPI00001985;IPI00333553;IPI00793483	IPI00001985;IPI00333553	21;12;6	21;12;6	21;12;6	>IPI:IPI00001985.2|SWISS-PROT:Q9P253-1|ENSEMBL:ENSP00000220509|REFSEQ:NP_065908|H-INV:HIT000026650|VEGA:OTTHUMP00000160630;OTTHUMP00000175652 Tax_Id=9606 Gene_Symbol=VPS18 Isoform 1 of Vacuolar protein sorting-associated protein 18 homolog;>IPI:IPI00333553	3	21	21	21	26.5	26.5	26.5	110.18	973	973;580;265	1.3027e-185	227	374;5045;7258;9094;11443;18312;19544;19598;24345;25502;31421;38183;43628;55403;57830;58090;78511;87352;98956;110038;113431	True;True;True;True;True;True;True;True;True;True;True;True;True;True;True;True;True;True;True;True;True	393;5441;7921;9869;12421;19797;21113;21172;26250;27524;33926;41214;47070;59834;62434;62716;86151;95593;108217;120329;124006	7801;7802;7803;7804;7805;7806;7807;7808;123351;123352;180382;180383;223641;223642;223643;223644;223645;223646;223647;223648;223649;223650;223651;223652;223653;223654;223655;278930;278931;278932;278933;278934;417997;445639;446881;446882;446883;446884;446885;535471;535472;535473;535474;535475;535476;535477;535478;553270;685801;685802;685803;685804;685805;685806;848037;848038;848039;848040;848041;84…	16010;16011;16012;16013;16014;16015;16016;16017;16018;16019;249808;249809;367080;367081;458803;458804;458805;458806;458807;458808;458809;458810;458811;458812;458813;458814;458815;458816;458817;458818;458819;458820;458821;458822;458823;458824;458825;568264;568265;568266;568267;568268;844019;898428;900648;900649;900650;900651;900652;900653;1077597;1077598;1077599;1077600;1077601;1077602;1077603;107…	16018;249808;367081;458817;568267;844019;898428;900649;1077604;1111336;1377173;1713828;1969010;2548356;2648900;2660983;3562838;3871263;4421448;5018893;5175169	486	823			4192.19	1499.88	2461.25		5555.66	4415.93	2849.36	1350.06	1268.86	1341.22	7568.17	7268.65	3203.37		1620.06	4579.77	2294.74	3176.64	2282.13		2474.79
IPI00001999	IPI00001999;IPI00795242	IPI00001999;IPI00795242	3;3	3;3	3;3	>IPI:IPI00001999.2|SWISS-PROT:O43482|ENSEMBL:ENSP00000220514|REFSEQ:NP_009211|H-INV:HIT000036984|VEGA:OTTHUMP00000160744;OTTHUMP00000176204 Tax_Id=9606 Gene_Symbol=OIP5 Protein Mis18-beta;>IPI:IPI00795242.1|VEGA:OTTHUMP00000176205 Tax_Id=9606 Gene_Symbol=O	2	3	3	3	17.9	17.9	17.9	24.691	229	229;188	3.3457e-14	228	4956;46768;89443	True;True;True	5344;50423;97847	121360;1061023;1984826	246188;2148319;3971818;3971819;3971820	246188;2148319;3971820	487	185																				575.334
IPI00002070	IPI00002070	IPI00002070	17	17	16	>IPI:IPI00002070.6|SWISS-PROT:Q8IWT6|TREMBL:A8K1C7;Q96SW8;Q9NW37|ENSEMBL:ENSP00000259324;ENSP00000361680;ENSP00000361682|REFSEQ:NP_001120716;NP_001120717;NP_062540|H-INV:HIT000053623|VEGA:OTTHUMP00000022308;OTTHUMP00000022309 Tax_Id=9606 Gene_Symbol=LRRC8A	1	17	17	16	25.3	25.3	23.8	94.198	810	810	2.2501e-46	229	5964;6601;22547;27676;43573;43900;47854;56937;57027;66252;69480;87769;96433;96541;103912;112931;113760	True;True;True;True;True;True;True;True;True;True;True;True;True;True;True;True;True	6431;7134;24324;29846;47013;47352;51697;61468;61565;71597;75134;96041;105446;105559;113608;123456;124350	146320;146321;165445;501027;501028;501029;501030;501031;501032;501033;501034;501035;501036;596671;596672;596673;596674;972674;972675;972676;972677;972678;972679;972680;972681;972682;972683;972684;972685;972686;972687;972688;972689;972690;978201;1086672;1086673;1086674;1086675;1086676;1086677;1293423;1293424;1293425;1295175;1516149;1516150;1594281;1594282;1594283;1945860;2144545;2144546;2149493;23…	295844;295845;335610;1010051;1010052;1010053;1010054;1010055;1010056;1010057;1010058;1010059;1010060;1010061;1010062;1194319;1194320;1194321;1194322;1194323;1966677;1966678;1966679;1966680;1966681;1966682;1966683;1966684;1966685;1966686;1966687;1966688;1966689;1966690;1966691;1966692;1966693;1966694;1966695;1966696;1966697;1966698;1966699;1966700;1976997;2202712;2202713;2202714;2202715;2202716;22…	295844;335610;1010051;1194320;1966690;1976997;2202714;2612224;2615335;3054908;3214369;3893168;4294780;4304896;4679589;5147837;5191958	488	590	1317.27			798.16	1138.71					1423.5	1529.11		9379.14	814.483	1126.77			596.987		776.174
IPI00002134	IPI00002134;IPI00909766;IPI00607835;IPI00607806	IPI00002134;IPI00909766	21;19;2;1	21;19;2;1	21;19;2;1	>IPI:IPI00002134.4|SWISS-PROT:Q16401|TREMBL:A8K4T6|ENSEMBL:ENSP00000210313|REFSEQ:NP_005038|H-INV:HIT000036727|VEGA:OTTHUMP00000021990 Tax_Id=9606 Gene_Symbol=PSMD5 26S proteasome non-ATPase regulatory subunit 5;>IPI:IPI00909766.1|TREMBL:B4DZM8|ENSEMBL:ENS	4	21	21	21	50	50	50	56.195	504	504;461;97;157	0	230	978;5976;24142;36295;46872;48877;48878;49775;56567;58775;62199;62974;72235;72236;75258;79684;96457;100029;101116;103712;114772	True;True;True;True;True;True;True;True;True;True;True;True;True;True;True;True;True;True;True;True;True	1048;6445;26020;39143;50532;52795;52796;53799;61084;63459;67152;67153;68028;68029;79108;79109;79110;82578;87411;105470;109372;110557;113396;125475	21340;21341;21342;21343;21344;21345;21346;21347;21348;21349;21350;21351;21352;21353;21354;21355;21356;21357;21358;21359;21360;21361;21362;21363;21364;21365;21366;21367;21368;21369;21370;21371;21372;21373;21374;21375;21376;21377;21378;21379;21380;21381;21382;21383;21384;21385;21386;21387;21388;21389;21390;21391;21392;21393;21394;21395;21396;21397;21398;21399;21400;21401;21402;21403;21404;21405;214…	42348;42349;42350;42351;42352;42353;42354;42355;42356;42357;42358;42359;42360;42361;42362;42363;42364;42365;42366;42367;42368;42369;42370;42371;42372;42373;42374;42375;42376;42377;42378;42379;42380;42381;42382;42383;42384;42385;42386;42387;42388;42389;42390;42391;42392;42393;42394;42395;42396;42397;42398;42399;42400;42401;42402;42403;42404;42405;42406;42407;42408;42409;42410;42411;42412;42413;424…	42523;296208;1070635;1626978;2153398;2258891;2258923;2319777;2599691;2705237;2874744;2907535;3303608;3303613;3432674;3610676;4296655;4457058;4514988;4669723;5240642	489;490;491	75;383;431	13883.2	11068.2	19128.4	13802.7	34699.5	13335.4	24095.3	30560.1	14155.6	11010.7	16347.5	15498.1	31074	22285.2	13000	21582.5	35736.6	31114.1	13073.5	18734.9	17826.4	5483.75	53257.6
IPI00002135	IPI00002135;IPI00908659;IPI00946746;IPI00947073;IPI00383480;IPI00946575	IPI00002135;IPI00908659	16;9;3;2;2;1	16;9;3;2;2;1	16;9;3;2;2;1	>IPI:IPI00002135.1|SWISS-PROT:Q9Y6A5|TREMBL:Q2NKK4|ENSEMBL:ENSP00000326550|REFSEQ:NP_006333|H-INV:HIT000338432|VEGA:OTTHUMP00000113796 Tax_Id=9606 Gene_Symbol=TACC3 Transforming acidic coiled-coil-containing protein 3;>IPI:IPI00908659.1|TREMBL:B4DYJ1;B4E35	6	16	16	16	26.3	26.3	26.3	90.359	838	838;742;231;188;145;63	2.4053e-52	231	2807;2808;7822;8003;13150;16122;18240;21054;28148;56566;65019;87289;87438;88786;90013;109752	True;True;True;True;True;True;True;True;True;True;True;True;True;True;True;True	3019;3020;8525;8718;14247;17409;19723;19724;22731;30345;61083;70289;95529;95686;97147;98458;120021	66938;66939;66940;194749;194750;194751;194752;194753;194754;199478;309042;372940;372941;416761;416762;416763;416764;416765;416766;416767;416768;416769;472592;606815;606816;1286257;1286258;1286259;1286260;1286261;1286262;1488297;1488298;1488299;1488300;1488301;1488302;1488303;1488304;1488305;1488306;1488307;1935061;1935062;1935063;1935064;1935065;1935066;1935067;1935068;1938426;1969828;1969829;199…	137198;137199;137200;397281;397282;397283;397284;397285;397286;397287;397288;407512;624235;751681;751682;841428;841429;841430;841431;841432;841433;841434;841435;841436;841437;841438;841439;841440;950307;1214145;1214146;2599635;2599636;2599637;2599638;2599639;2599640;2599641;3002552;3002553;3002554;3002555;3002556;3002557;3002558;3002559;3002560;3002561;3002562;3002563;3002564;3869413;3869414;3869…	137198;137199;397286;407512;624235;751682;841434;950307;1214145;2599640;3002556;3869416;3876604;3942359;3999222;5004423	492	584				4470.21							929.462		5003.43		548.813			3118.92			11220		22434.6
IPI00002147	IPI00002147;IPI00647823;IPI00903151	IPI00002147	9;3;2	9;3;2	7;1;0	>IPI:IPI00002147.4|SWISS-PROT:P36222|ENSEMBL:ENSP00000255409|REFSEQ:NP_001267|H-INV:HIT000033841|VEGA:OTTHUMP00000039087 Tax_Id=9606 Gene_Symbol=CHI3L1 Chitinase-3-like protein 1	3	9	9	7	34.2	34.2	27.7	42.625	383	383;152;151	3.7136e-30	232	19753;30627;37149;37791;46315;68260;80301;87324;96332	True;True;True;True;True;True;True;True;True	21341;33066;40113;40797;40798;49927;73757;88061;95564;105336	450724;669455;826215;840681;840682;1050453;1565822;1810079;1935573;2139620	908696;908697;1345296;1668190;1668191;1668192;1699603;1699604;2128888;2128889;3156811;3631535;3870342;3870343;3870344;4282461	908696;1345296;1668192;1699604;2128888;3156811;3631535;3870343;4282461														23188.1
IPI00002149	IPI00002149	IPI00002149	14	9	9	>IPI:IPI00002149.1|SWISS-PROT:Q9Y6B6|TREMBL:Q53F37;Q9H029|ENSEMBL:ENSP00000282606;ENSP00000378443;ENSP00000385432;ENSP00000404997|REFSEQ:NP_001028675;NP_057187|H-INV:HIT000031235|VEGA:OTTHUMP00000159375;OTTHUMP00000159376 Tax_Id=9606 Gene_Symbol=SAR1B GTP-	1	14	9	9	60.6	45.5	45.5	22.41	198	198	6.5732e-87	233	20917;23798;23799;24367;43466;61327;61328;65627;67972;77503;79264;84671;100042;100043	True;True;True;True;True;True;True;True;False;True;False;False;False;False	22587;25652;25653;26275;26276;46899;66213;66214;66215;70939;73452;85025;86962;92731;109385;109386;109387;109388	471029;471030;525310;525311;525312;525313;525314;525315;525316;525317;525318;525319;525320;525321;525322;525323;525324;525325;525326;525327;525328;525329;525330;525331;525332;525333;525334;525335;525336;525337;525338;525339;525340;525341;525342;525343;525344;525345;525346;535623;535624;535625;535626;535627;535628;535629;535630;535631;535632;535633;535634;535635;535636;535637;535638;535639;535640;…	947835;947836;947837;1058098;1058099;1058100;1058101;1058102;1058103;1058104;1058105;1058106;1058107;1058108;1058109;1058110;1058111;1058112;1058113;1058114;1058115;1058116;1058117;1058118;1058119;1058120;1058121;1058122;1058123;1058124;1058125;1058126;1058127;1058128;1058129;1058130;1058131;1058132;1058133;1058134;1058135;1058136;1058137;1058138;1058139;1058140;1058141;1058142;1058143;1058144;10…	947837;1058099;1058180;1077860;1961511;2831170;2831189;3029449;3134967;3527164;3591238;3769121;4457338;4457450	493;494;495	44;119;150	2940.16	8781.86	9190.61	6108.02	11053.9	10754.9	10966.1	21050.1	5215.72	12578	13509.6	9105.48	15377.7	38750.9	12739	1997.28	2689.68	10965.4	5471.14	14452.9	5209.41	2380.58	10859.7
IPI00002150	IPI00002150;IPI00514624;IPI00922864;IPI00515080;IPI00640132;IPI00643929	IPI00002150;IPI00514624	5;5;2;2;2;1	5;5;2;2;2;1	5;5;2;2;2;1	>IPI:IPI00002150.4|SWISS-PROT:Q9Y6B7|TREMBL:B2RBF6;B4DTG3|ENSEMBL:ENSP00000256658;ENSP00000358582|REFSEQ:NP_006585|H-INV:HIT000036546|VEGA:OTTHUMP00000013725;OTTHUMP00000013730 Tax_Id=9606 Gene_Symbol=AP4B1 AP-4 complex subunit beta-1;>IPI:IPI00514624.3|TR	6	5	5	5	11.8	11.8	11.8	83.259	739	739;571;302;296;175;262	3.7962e-10	234	47763;56308;57716;86268;101177	True;True;True;True;True	51600;60808;62305;94434;110625	1084792;1281689;1309828;1913753;2257050	2198240;2591345;2591346;2642821;3829915;4516638	2198240;2591345;2642821;3829915;4516638					860.446
IPI00002186	IPI00002186;IPI00792366	IPI00002186	46;1	46;1	29;0	>IPI:IPI00002186.5|SWISS-PROT:Q9Y6D5|TREMBL:B3KMT7;B4DYN7;Q59FR3;Q86TH5|ENSEMBL:ENSP00000360985|REFSEQ:NP_006411|H-INV:HIT000066632|VEGA:OTTHUMP00000031231 Tax_Id=9606 Gene_Symbol=ARFGEF2 Brefeldin A-inhibited guanine nucleotide-exchange protein 2	2	46	46	29	34.2	34.2	24.4	202.04	1785	1785;42	1.2794e-269	235	3192;6247;6282;7279;9926;12197;13461;13819;14446;16705;17047;22379;31341;33814;35140;36058;36712;38014;38661;40723;42427;45907;49758;50231;50234;56031;56367;57433;62659;62842;66962;68274;70143;71792;74962;78748;83466;87657;87941;94840;95704;97518;103816;106507;110641;111805	True;True;True;True;True;True;True;True;True;True;True;True;True;True;True;True;True;True;True;True;True;True;True;True;True;True;True;True;True;True;True;True;True;True;True;True;True;True;True;True;True;True;True;True;True;True	3442;6745;6784;7944;10764;10765;13222;14584;14968;15623;18028;18396;24149;33827;36493;37922;38895;39588;41035;41729;43944;45782;49490;53778;54302;54305;60504;60871;62005;67648;67846;72358;73773;76064;78475;78476;82246;86402;91462;95924;96238;103705;104650;106617;113510;116443;120977;122237;122238	76295;76296;76297;76298;76299;76300;76301;155536;155537;155538;155539;155540;155541;156707;156708;156709;156710;156711;156712;156713;156714;180638;180639;180640;180641;180642;241821;241822;241823;241824;241825;241826;241827;241828;241829;241830;241831;293140;293141;293142;293143;293144;293145;293146;293147;293148;293149;314846;314847;314848;314849;314850;314851;314852;314853;314854;314855;314856;…	155981;155982;155983;155984;155985;155986;155987;315478;315479;315480;315481;315482;315483;317856;317857;317858;317859;317860;317861;317862;317863;317864;317865;317866;317867;367482;367483;367484;367485;367486;367487;493858;493859;493860;493861;493862;493863;493864;493865;493866;493867;493868;493869;493870;493871;493872;493873;595637;595638;595639;595640;595641;595642;595643;595644;595645;595646;…	155982;315481;317865;367486;493870;595645;634527;656716;678269;774810;793887;1006303;1370854;1497452;1550761;1607360;1643694;1708540;1732967;1839291;1904637;2103233;2318943;2344432;2344453;2576258;2593152;2629699;2894239;2902811;3086790;3157120;3236133;3288891;3417532;3568210;3734706;3889015;3900154;4206431;4249985;4353403;4674210;4842784;5053584;5097620	496;497;498;499;500;501;502;503;504;505;506	189;197;551;860;863;963;1124;1191;1316;1355;1359	4329.48	3259.35	2699.08	9211.14	4900.98	2097.17	31326.4	11426.3	4615.39	3204.61		1400.37	5883.79	40241.7	13191.5	2723.6	3399.86	17837.2	9281.56	3627.76	22483		6851.8
IPI00002188	IPI00002188	IPI00002188	43	26	26	>IPI:IPI00002188.2|SWISS-PROT:Q9Y6D6|TREMBL:B3KMS9;Q59FY5|ENSEMBL:ENSP00000262215|REFSEQ:NP_006412|H-INV:HIT000069689|VEGA:OTTHUMP00000177731 Tax_Id=9606 Gene_Symbol=ARFGEF1 Brefeldin A-inhibited guanine nucleotide-exchange protein 1	1	43	26	26	26.3	16.8	16.8	208.76	1849	1849	1.4097e-223	236	1420;9925;12198;13461;13754;13819;14446;16704;22381;30165;31281;31684;33814;35459;35460;36058;36712;38607;42427;42562;45907;49757;50092;50217;51052;56031;60918;62087;62842;68274;70142;71792;74962;78749;93241;93249;94840;97518;98308;102660;103816;108748;111805	True;True;True;False;True;False;False;True;True;True;True;True;False;True;True;False;False;True;False;True;False;True;True;True;True;False;True;True;False;False;True;False;False;True;True;True;False;False;True;True;False;True;False	1519;10763;13223;14584;14897;14968;15623;18027;24151;32531;33762;34202;36493;38266;38267;38895;39588;41670;45782;45921;49490;53777;54153;54288;55183;60504;65777;67038;67846;73773;76062;76063;78475;78476;82246;86403;101968;101976;103705;106617;107524;112247;113510;118946;122237;122238	34116;241817;241818;241819;241820;293150;293151;293152;293153;293154;293155;293156;293157;293158;293159;293160;293161;293162;293163;293164;293165;293166;293167;293168;293169;314846;314847;314848;314849;314850;314851;314852;314853;314854;314855;314856;314857;314858;314859;314860;314861;314862;314863;314864;314865;314866;314867;314868;314869;314870;314871;314872;314873;314874;314875;314876;314877;3…	71153;493851;493852;493853;493854;493855;493856;493857;595647;595648;595649;595650;595651;595652;595653;595654;595655;595656;595657;595658;595659;595660;595661;595662;595663;595664;595665;595666;595667;595668;634464;634465;634466;634467;634468;634469;634470;634471;634472;634473;634474;634475;634476;634477;634478;634479;634480;634481;634482;634483;634484;634485;634486;634487;634488;634489;634490;6…	71153;493855;595647;634527;653734;656716;678269;774799;1006328;1318471;1369592;1392814;1497452;1580238;1580240;1607360;1643694;1731157;1904637;1910227;2103233;2318942;2337759;2342501;2373454;2576258;2813832;2870005;2902811;3157120;3236121;3288891;3417532;3568212;4129857;4129909;4206431;4353403;4391009;4609170;4674210;4955499;5097620	497;499;500;502;503;507;508;509;510	209;600;915;918;1177;1244;1408;1412;1670				6196.12	921.748	1081.43	42165.1		2834.41					7112.22	6086.52	963.537	1329.09	4727.94	1963.97		12881.6		858.589
IPI00002203	IPI00002203;IPI00786906;IPI00220152;IPI00068254;IPI00909058	IPI00002203;IPI00786906;IPI00220152;IPI00068254;IPI00909058	15;14;12;12;11	15;14;12;12;11	15;14;12;12;11	>IPI:IPI00002203.6|SWISS-PROT:Q9P287-1|ENSEMBL:ENSP00000278100|REFSEQ:NP_510868|VEGA:OTTHUMP00000020715 Tax_Id=9606 Gene_Symbol=BCCIP Isoform 1 of BRCA2 and CDKN1A-interacting protein;>IPI:IPI00786906.1|SWISS-PROT:Q9P287-3|ENSEMBL:ENSP00000376479 Tax_Id=96	5	15	15	15	62.7	62.7	62.7	35.979	314	314;292;322;292;262	1.0469e-290	237	784;7951;10456;13285;29235;29939;30532;39047;51729;62323;81993;90488;95835;95836;111978	True;True;True;True;True;True;True;True;True;True;True;True;True;True;True	830;831;8664;11353;14395;31509;31510;32278;32965;42138;55894;67287;89901;99015;99016;104790;104791;122422	16265;16266;16267;16268;16269;16270;197619;197620;197621;197622;197623;197624;197625;197626;197627;197628;197629;197630;197631;197632;197633;197634;197635;197636;197637;197638;197639;197640;197641;197642;197643;197644;197645;197646;197647;197648;197649;197650;197651;197652;197653;197654;197655;197656;197657;197658;197659;197660;197661;197662;197663;197664;197665;197666;197667;197668;197669;197670…	31582;31583;31584;31585;31586;31587;31588;31589;402776;402777;402778;402779;402780;402781;402782;402783;402784;402785;402786;402787;402788;402789;402790;402791;402792;402793;402794;402795;402796;402797;402798;402799;402800;402801;402802;402803;402804;402805;402806;402807;402808;402809;402810;402811;402812;402813;402814;402815;402816;402817;402818;402819;402820;402821;402822;402823;402824;402825;4…	31582;402887;518273;628121;1273282;1307548;1334965;1749356;2394411;2882035;3680650;4018612;4256437;4256442;5102167	511;512;513;514;515	119;161;195;247;287	6958.83	4259.34	26049.7	25983.1	41554.5	23496.7	7496.95	24080	30278.9	8791.61	7580.51	4427.15	48718.8	30331.9	29157.6	53893.7	38129.5	39140	41999.6	23267.9	40834.3	18074.1	23367.4
IPI00002208	IPI00002208;IPI00290975;IPI00640795	IPI00002208;IPI00290975;IPI00640795	1;1;1	1;1;1	1;1;1	>IPI:IPI00002208.2|SWISS-PROT:Q96FJ0-2|TREMBL:B3KS69|ENSEMBL:ENSP00000360995|H-INV:HIT000001088|VEGA:OTTHUMP00000020054 Tax_Id=9606 Gene_Symbol=STAMBPL1 Isoform 2 of AMSH-like protease;>IPI:IPI00290975.5|SWISS-PROT:Q96FJ0-1|ENSEMBL:ENSP00000360992;ENSP0000	3	1	1	1	4.3	4.3	4.3	52.198	461	461;436;270	4.1888e-11	238	6726	TRUE	7266	168659;168660;168661;168662;168663	342543;342544;342545;342546;342547;342548;342549;342550;342551	342551																				191.253			520.208
IPI00002214	IPI00002214;IPI00789457;IPI00873236	IPI00002214;IPI00789457	27;26;5	27;26;5	27;26;5	>IPI:IPI00002214.1|SWISS-PROT:P52292|TREMBL:A8K7D9;B9EJD6;Q53YE3;Q6NVW7|ENSEMBL:ENSP00000332455|REFSEQ:NP_002257|H-INV:HIT000217918;HIT000284723|VEGA:OTTHUMP00000183339 Tax_Id=9606 Gene_Symbol=KPNA2 Importin subunit alpha-2;>IPI:IPI00789457.1|TREMBL:Q7Z726	3	27	27	27	69.8	69.8	69.8	57.861	529	529;529;163	0	240	4586;9212;11081;20198;22972;32121;35471;35472;43569;44011;44012;61460;61611;66249;74595;75345;75649;75724;77267;78392;83616;83617;84764;92985;94874;96288;113166	True;True;True;True;True;True;True;True;True;True;True;True;True;True;True;True;True;True;True;True;True;True;True;True;True;True;True	4940;9992;12035;21818;21819;24779;34681;38278;38279;47009;47472;47473;66358;66520;71594;81851;82670;83024;83104;84773;86029;91622;91623;92826;101704;103740;105289;123708	111478;111479;111480;111481;111482;111483;111484;111485;111486;111487;111488;111489;111490;111491;111492;111493;111494;111495;111496;111497;111498;111499;111500;111501;111502;111503;111504;111505;111506;111507;111508;111509;111510;111511;111512;111513;226645;226646;226647;226648;226649;226650;226651;226652;226653;226654;226655;226656;226657;226658;226659;226660;226661;226662;226663;226664;226665;…	226642;226643;226644;226645;226646;226647;226648;226649;226650;226651;226652;226653;226654;226655;226656;226657;226658;226659;226660;226661;226662;226663;226664;226665;226666;226667;226668;226669;226670;226671;226672;226673;226674;226675;226676;226677;226678;226679;226680;226681;226682;226683;226684;226685;226686;226687;226688;226689;226690;226691;226692;226693;226694;226695;226696;226697;226698;…	226646;465166;551286;924513;1025680;1413575;1580339;1580473;1966397;1981777;1981789;2836966;2845869;3054886;3400454;3436516;3453323;3455807;3520524;3559947;3738906;3738912;3770878;4118139;4208817;4280650;5159851	517;518	218;359	27183.5	18352.8	64837.1	60774.7	87583.8	35735.3	79243.3	73623.6	100834	36193.5	71604.2	32517.6	67610.5	19788.5	26913	99730.9	79155.6	41025.5	89190.8	61471.6	59280.7	50399.2	75621.6
IPI00002225	IPI00002225	IPI00002225	4	4	4	>IPI:IPI00002225.5|SWISS-PROT:Q9HA82|TREMBL:Q53HF9|ENSEMBL:ENSP00000251363|REFSEQ:NP_078828|H-INV:HIT000005425|VEGA:OTTHUMP00000076533;OTTHUMP00000076534 Tax_Id=9606 Gene_Symbol=LASS4 LAG1 longevity assurance homolog 4	1	4	4	4	12.2	12.2	12.2	46.398	394	394	1.0134e-12	241	29139;40539;44779;82403	True;True;True;True	31406;43747;48287;90337	632268;632269;904323;1003478;1844546	1267905;1267906;1830654;1830655;2030288;2030289;3695697	1267905;1830654;2030288;3695697
IPI00002230	IPI00002230;IPI00925612;IPI00924788;IPI00790972;IPI00927596	IPI00002230;IPI00925612;IPI00924788;IPI00790972	21;21;20;13;1	21;21;20;13;1	21;21;20;13;1	>IPI:IPI00002230.6|ENSEMBL:ENSP00000273512|REFSEQ:NP_065843|H-INV:HIT000259010|VEGA:OTTHUMP00000210873 Tax_Id=9606 Gene_Symbol=NCEH1 arylacetamide deacetylase-like 1 isoform b;>IPI:IPI00925612.1|SWISS-PROT:Q6PIU2-1|ENSEMBL:ENSP00000418571|VEGA:OTTHUMP00000	5	21	21	21	62	62	62	49.062	440	440;408;448;275;93	0	242	32919;43125;43126;48528;50029;60480;63036;64507;77488;85645;85802;93762;101077;101078;103438;103439;109454;110977;113042;114536;115867	True;True;True;True;True;True;True;True;True;True;True;True;True;True;True;True;True;True;True;True;True	35538;46528;46529;52414;54085;65302;68124;68125;69753;85010;93762;93925;102533;110514;110515;110516;113094;113095;119697;121341;123572;125220;126631	723490;960700;960701;960702;960703;960704;960705;960706;960707;960708;960709;960710;960711;960712;960713;960714;960715;960716;960717;960718;960719;960720;960721;960722;960723;960724;960725;960726;960727;960728;960729;960730;960731;960732;960733;960734;960735;960736;960737;960738;960739;960740;960741;960742;960743;960744;960745;960746;960747;960748;960749;960750;960751;960752;960753;960754;960755;…	1457268;1457269;1941247;1941248;1941249;1941250;1941251;1941252;1941253;1941254;1941255;1941256;1941257;1941258;1941259;1941260;1941261;1941262;1941263;1941264;1941265;1941266;1941267;1941268;1941269;1941270;1941271;1941272;1941273;1941274;1941275;1941276;1941277;1941278;1941279;1941280;1941281;1941282;1941283;1941284;1941285;1941286;1941287;1941288;1941289;1941290;1941291;1941292;1941293;1941294…	1457268;1941311;1941358;2240705;2333171;2792227;2909692;2986122;3526416;3806185;3811274;4153973;4513214;4513223;4653303;4653372;4987867;5067021;5151620;5228868;5282190	519;520;521	66;166;388	40077.7	100540	1353.33	57225.3	91466.2	17884.2	2245.04	15130.5	50845.8	15539.7	88898.6	62561	93549.5	36809.4	71276.6	6618.42	11367.5	29505.6	36024.5	36340.3		2432.25
IPI00002232	IPI00002232;IPI00654673	IPI00002232;IPI00654673	18;17	16;15	14;13	>IPI:IPI00002232.2|SWISS-PROT:Q7L7X3-1|ENSEMBL:ENSP00000261716|REFSEQ:NP_065842|H-INV:HIT000391089|VEGA:OTTHUMP00000180881 Tax_Id=9606 Gene_Symbol=TAOK1 Isoform 1 of Serine/threonine-protein kinase TAO1;>IPI:IPI00654673.2|SWISS-PROT:Q7L7X3-2|TREMBL:B7ZLV6	2	18	16	14	19.4	17.3	15	116.07	1001	1001;853	1.1115e-45	243	3890;8899;22239;22341;23203;25509;30915;43649;45757;47799;51442;55919;64950;73741;74053;75561;80363;98298	False;True;True;True;False;True;True;True;True;True;True;True;True;True;True;True;True;True	4193;9658;24001;24108;25022;27531;33375;47092;49332;51638;55592;60386;70217;80937;81271;82930;88132;107514	95277;95278;95279;95280;95281;95282;95283;95284;95285;95286;95287;95288;95289;95290;95291;95292;95293;95294;95295;95296;95297;95298;95299;95300;95301;95302;95303;95304;95305;95306;95307;95308;95309;95310;218771;494896;497168;497169;513291;513292;553323;553324;553325;553326;553327;553328;553329;553330;553331;553332;553333;553334;553335;553336;553337;553338;553339;553340;674696;674697;974404;103502…	194575;194576;194577;194578;194579;194580;194581;194582;194583;194584;194585;194586;194587;194588;194589;194590;194591;194592;194593;194594;194595;194596;194597;194598;194599;194600;194601;194602;194603;194604;194605;194606;194607;194608;194609;194610;194611;194612;194613;194614;194615;194616;194617;194618;194619;194620;194621;194622;447668;998055;998056;1002659;1002660;1034925;1034926;1034927;11…	194621;447668;998055;1002659;1034926;1111446;1355994;1969845;2096572;2200751;2385902;2572406;2999886;3366985;3377483;3448771;3635510;4390874	522	883	688.927		1179.74				1692.56		3813.34		765.501		6427.64		724.83
IPI00002236	IPI00002236;IPI00334005	IPI00002236;IPI00334005	14;12	14;12	14;12	>IPI:IPI00002236.3|SWISS-PROT:Q08431|TREMBL:B3KTQ2;B4E396;Q7Z3D2|ENSEMBL:ENSP00000268150|REFSEQ:NP_005919|H-INV:HIT000084727|VEGA:OTTHUMP00000176749;OTTHUMP00000192921 Tax_Id=9606 Gene_Symbol=MFGE8 Lactadherin;>IPI:IPI00334005.6|TREMBL:Q9BTL9|ENSEMBL:ENSP0	2	14	14	14	45.7	45.7	45.7	43.122	387	387;335	2.0263e-135	244	3873;26970;28230;33557;42799;46660;52988;55390;72628;73002;73613;74840;100939;109543	True;True;True;True;True;True;True;True;True;True;True;True;True;True	4176;29087;30431;36222;46176;50309;57235;59820;79707;79708;80150;80801;82112;110362;119788	94829;579517;579518;579519;579520;579521;608030;608031;608032;736829;951354;951355;1058758;1058759;1207907;1260152;1260153;1260154;1648818;1648819;1648820;1657831;1657832;1657833;1657834;1669904;1669905;1669906;1669907;1696212;1696213;1696214;1696215;1696216;1696217;2252375;2252376;2484849;2484850;2484851;2484852;2484853;2484854;2484855;2484856;2484857;2484858;2484859;2484860;2484861;2484862	193900;1160551;1160552;1160553;1160554;1160555;1216268;1216269;1216270;1216271;1485000;1922873;1922874;2144878;2144879;2443539;2547591;2547592;2547593;3319407;3319408;3319409;3319410;3319411;3337696;3337697;3337698;3337699;3337700;3361365;3361366;3361367;3361368;3361369;3361370;3361371;3361372;3411864;3411865;3411866;3411867;3411868;3411869;4508155;4508156;4990339;4990340;4990341;4990342;4990343;…	193900;1160551;1216268;1485000;1922874;2144879;2443539;2547593;3319407;3337699;3361365;3411865;4508156;4990339	523;524	113;136		2948.27			746.64					4652.4													358.433
IPI00002240	IPI00002240	IPI00002240	4	4	4	>IPI:IPI00002240.1|SWISS-PROT:Q9BPY3|ENSEMBL:ENSP00000353321|REFSEQ:NP_078832|H-INV:HIT000304854 Tax_Id=9606 Gene_Symbol=FAM118B Protein FAM118B	1	4	4	4	15.4	15.4	15.4	39.499	351	351	2.1757e-38	245	9433;9434;66912;92796	True;True;True;True	10229;10230;72301;101490	230681;230682;230683;1530684;2054012	472380;472381;472382;472383;3085664;4106594	472381;472383;3085664;4106594																							1640.26
IPI00002245	IPI00002245;IPI00795694;IPI00791989	IPI00002245;IPI00795694	21;14;7	21;14;7	20;14;7	>IPI:IPI00002245.4|SWISS-PROT:Q9H6R3-1|ENSEMBL:ENSP00000261206|REFSEQ:NP_078836|H-INV:HIT000034277|VEGA:OTTHUMP00000168614 Tax_Id=9606 Gene_Symbol=ACSS3 Isoform 1 of Acyl-CoA synthetase short-chain family member 3, mitochondrial;>IPI:IPI00795694.1|SWISS-PR	3	21	21	20	40.5	40.5	39.5	74.777	686	686;368;240	3.5015e-73	247	11786;12366;15517;42737;44433;46421;48538;49549;50933;54909;64062;80897;81254;85008;85579;96321;97401;102317;105459;108027;110734	True;True;True;True;True;True;True;True;True;True;True;True;True;True;True;True;True;True;True;True;True	12784;13399;16766;46112;47919;50039;52425;53552;55056;59289;69287;88738;89121;93084;93691;105324;106492;111882;115309;118175;121076	286229;296870;296871;359554;359555;359556;949507;991776;1053386;1104798;1135510;1168435;1246531;1246532;1467587;1467588;1820683;1820684;1820685;1820686;1820687;1820688;1825374;1825375;1888229;1888230;1899890;1899891;2139443;2170311;2170312;2170313;2170314;2170315;2170316;2170317;2288201;2288202;2288203;2288204;2382058;2382059;2382060;2382061;2382062;2451640;2451641;2517228	582652;602142;602143;602144;726119;726120;726121;726122;726123;1918413;1918414;2003835;2134054;2134055;2241088;2305267;2305268;2370304;2519530;2519531;2959620;2959621;2959622;2959623;2959624;2959625;2959626;3652230;3652231;3652232;3652233;3652234;3652235;3652236;3652237;3660485;3660486;3774583;3774584;3797774;3797775;4282207;4347463;4347464;4347465;4347466;4347467;4347468;4347469;4347470;4585203;…	582652;602144;726122;1918414;2003835;2134055;2241088;2305268;2370304;2519530;2959624;3652237;3660485;3774584;3797774;4282207;4347468;4585204;4780796;4927512;5058108	525;526	260;682	9461.8		25472.4		505.087	4515.97					1446.14
IPI00002252	IPI00002252;IPI00942678;IPI00744995;IPI00217167	IPI00002252;IPI00942678;IPI00744995;IPI00217167	4;4;4;4	4;4;4;4	4;4;4;4	>IPI:IPI00002252.2|SWISS-PROT:P34810-1|ENSEMBL:ENSP00000250092|REFSEQ:NP_001242|VEGA:OTTHUMP00000135285;OTTHUMP00000182831 Tax_Id=9606 Gene_Symbol=CD68 Isoform Long of Macrosialin;>IPI:IPI00942678.1|TREMBL:B4DNT7|ENSEMBL:ENSP00000369867 Tax_Id=9606 Gene_Sy	4	4	4	4	17.8	17.8	17.8	37.408	354	354;340;327;297	2.2838e-64	248	64440;84540;84782;108247	True;True;True;True	69684;92595;92845;118406;118407	1476632;1476633;1476634;1476635;1476636;1476637;1476638;1476639;1476640;1476641;1476642;1476643;1476644;1476645;1476646;1476647;1476648;1476649;1476650;1476651;1476652;1476653;1476654;1476655;1476656;1476657;1476658;1476659;1476660;1476661;1476662;1476663;1476664;1882029;1882030;1882031;1882032;1882033;1882034;1882035;1882036;1882037;1882038;1882039;1885819;1885820;1885821;2456546;2456547;2456548	2981835;2981836;2981837;2981838;2981839;2981840;2981841;2981842;2981843;2981844;2981845;2981846;2981847;2981848;2981849;2981850;2981851;2981852;2981853;2981854;2981855;2981856;2981857;2981858;2981859;2981860;2981861;2981862;2981863;2981864;2981865;2981866;2981867;2981868;2981869;2981870;2981871;2981872;2981873;2981874;2981875;2981876;2981877;2981878;2981879;2981880;2981881;2981882;2981883;2981884…	2981869;3764661;3771006;4936602			6157.97								8376.9	16755.2				32433.4								16762.1
IPI00002253	IPI00002253	IPI00002253	2	2	2	>IPI:IPI00002253.1|SWISS-PROT:Q9Y6G1|ENSEMBL:ENSP00000211314|REFSEQ:NP_054770|H-INV:HIT000074802|VEGA:OTTHUMP00000016609 Tax_Id=9606 Gene_Symbol=TMEM14A Transmembrane protein 14A	1	2	2	2	39.4	39.4	39.4	10.712	99	99	3.1585e-11	249	34950;47156	True;True	37726;50906	767749;767750;1070807;1070808	1545380;1545381;1545382;1545383;1545384;1545385;1545386;1545387;1545388;1545389;2168655;2168656	1545384;2168656	527;528;529	78;89;90
IPI00002255	IPI00002255	IPI00002255	88	88	1	>IPI:IPI00002255.5|SWISS-PROT:P50851-1|TREMBL:B3KVI6;Q59HC1;Q68D03;Q6P1X2;Q7KZN3;Q969R7|ENSEMBL:ENSP00000349629|REFSEQ:NP_006717|H-INV:HIT000074147 Tax_Id=9606 Gene_Symbol=LRBA Isoform 1 of Lipopolysaccharide-responsive and beige-like anchor protein	1	88	88	1	35.8	35.8	0.6	319.1	2863	2863	0	250	468;2854;3150;3163;6953;7053;8442;9290;9642;9992;10698;11922;12908;14949;15226;15464;15541;16261;16844;17309;20216;22324;22634;24646;27682;30670;34320;35997;38255;40143;42289;43871;45417;45989;46538;47620;48192;48193;48827;49281;56430;56431;56472;56473;59808;60842;61982;62225;64294;64295;64551;66587;67739;69804;72746;72828;73075;75247;75857;76545;77187;79285;80087;85211;86898;87142;88709;90465;90…	True;True;True;True;True;True;True;True;True;True;True;True;True;True;True;True;True;True;True;True;True;True;True;True;True;True;True;True;True;True;True;True;True;True;True;True;True;True;True;True;True;True;True;True;True;True;True;True;True;True;True;True;True;True;True;True;True;True;True;True;True;True;True;True;True;True;True;True;True;True;True;True;True;True;True;True;True;True;True;True…	496;3068;3393;3394;3410;3411;7517;7653;9181;9182;10081;10466;10843;11609;12931;13990;16157;16457;16707;16791;17554;18177;18719;21839;24090;24416;26620;29852;33113;37043;38834;41289;43323;45635;47322;48970;49580;50163;51438;51439;52054;52055;52739;53259;60939;60940;60984;60985;64584;65698;66917;67181;67182;69530;69531;69798;71954;73200;75586;79865;79955;80229;82567;83248;83993;84688;86986;87834;93…	9350;9351;9352;9353;9354;9355;9356;9357;9358;67527;67528;67529;74964;74965;74966;74967;74968;74969;74970;74971;74972;74973;74974;74975;74976;74977;74978;74979;74980;74981;74982;74983;74984;74985;74986;74987;75228;75229;75230;75231;75232;75233;75234;75235;75236;75237;75238;75239;75240;75241;175721;177118;177119;177120;177121;177122;177123;177124;177125;177126;208767;208768;208769;208770;208771;208…	19025;19026;19027;19028;19029;19030;19031;19032;19033;19034;138371;138372;138373;138374;152809;152810;152811;152812;152813;152814;152815;152816;152817;152818;152819;152820;152821;152822;152823;152824;152825;152826;152827;152828;152829;152830;152831;152832;152833;152834;152835;152836;152837;152838;152839;152840;152841;152842;153204;153205;153206;153207;153208;153209;153210;153211;153212;153213;153…	19028;138372;152839;153205;358577;361120;426624;467640;481326;496827;534060;587024;617869;704473;714746;724051;727395;758311;781088;806598;925044;1002408;1012217;1084599;1195030;1347471;1518055;1605337;1715996;1818361;1899971;1976333;2067351;2108721;2139740;2189918;2224460;2224478;2255612;2290231;2595707;2595715;2597319;2597321;2752692;2809678;2865384;2878437;2975068;2975071;2986975;3070822;31266…	530;531;532;533;534;535;536;537;538;539;540;541;542;543;544;545;546	239;451;562;660;759;836;846;1510;1794;1844;2157;2164;2227;2493;2499;2510;2776			129861	56848.9	18488.1	4378.84	40532.2	8381.29	886.294		5073.69	1738.9	56232.6	229808	142910	102810		144011	60961.6	21470	85560.2	4838.1	82860.9
IPI00002270	IPI00002270	IPI00002270	16	16	16	>IPI:IPI00002270.3|SWISS-PROT:Q9H993|TREMBL:B4DPT6|ENSEMBL:ENSP00000356263|REFSEQ:NP_078849|H-INV:HIT000006246|VEGA:OTTHUMP00000017433 Tax_Id=9606 Gene_Symbol=C6orf211 UPF0364 protein C6orf211	1	16	16	16	44.7	44.7	44.7	51.172	441	441	4.0402e-231	251	2438;4264;11114;11115;11957;25286;31882;31883;44901;47805;62281;65718;73441;96539;97524;113268	True;True;True;True;True;True;True;True;True;True;True;True;True;True;True;True	2623;4588;12072;12073;12966;27299;34418;34419;48419;51644;67241;71033;80619;105557;106623;123821	59776;103790;103791;103792;103793;103794;103795;103796;103797;103798;103799;103800;270922;270923;270924;270925;270926;270927;270928;270929;270930;270931;289079;289080;289081;549328;549329;549330;549331;549332;549333;549334;549335;549336;549337;549338;696628;696629;696630;696631;696632;696633;696634;696635;696636;1005522;1005523;1005524;1005525;1005526;1005527;1005528;1085640;1085641;1085642;14278…	123693;212960;212961;212962;212963;212964;212965;212966;212967;212968;212969;212970;212971;552841;552842;552843;552844;552845;552846;552847;552848;552849;552850;552851;552852;552853;552854;588054;588055;588056;1103719;1103720;1103721;1103722;1103723;1103724;1103725;1103726;1103727;1103728;1103729;1103730;1103731;1103732;1103733;1400963;1400964;1400965;1400966;1400967;1400968;1400969;1400970;14009…	123693;212961;552843;552854;588056;1103725;1400969;1400972;2033804;2200794;2880899;3031999;3354773;4304888;4353439;5167984					17279.3		3745.38	1146.76	17334.1	1224.41			2313.97		3609.06	2293.34	6854.12	8268.23	2458.99		2286.66	460.979	3827.6	554.402	4308.96
IPI00002311	IPI00002311;IPI00942040;IPI00916931;IPI00917308	IPI00002311;IPI00942040;IPI00916931;IPI00917308	4;3;3;2	4;3;3;2	4;3;3;2	>IPI:IPI00002311.3|TREMBL:B4DKG7;Q0VDG5|ENSEMBL:ENSP00000387534 Tax_Id=9606 Gene_Symbol=SCRN3 Secernin-3;>IPI:IPI00942040.1|SWISS-PROT:Q0VDG4|ENSEMBL:ENSP00000272732|REFSEQ:NP_078859|H-INV:HIT000293304|VEGA:OTTHUMP00000163170 Tax_Id=9606 Gene_Symbol=SCRN3	4	4	4	4	14.3	14.3	14.3	48.839	426	426;424;417;216	8.8067e-13	252	6361;68215;93338;113383	True;True;True;True	6878;73703;102070;123953	159443;159444;159445;159446;159447;159448;159449;159450;159451;159452;159453;159454;159455;159456;159457;159458;159459;159460;159461;1564713;1564714;1564715;1564716;2067946;2067947;2574713;2574714	324114;324115;324116;324117;324118;324119;324120;324121;324122;324123;324124;324125;324126;324127;324128;324129;324130;324131;324132;324133;324134;324135;3154828;3154829;3154830;3154831;3154832;3154833;4134870;4134871;5173612;5173613	324117;3154829;4134870;5173612													384.856	507.25	1211.81		773.308		261.912
IPI00002320	IPI00002320	IPI00002320	3	3	3	>IPI:IPI00002320.1|SWISS-PROT:Q9NZU0|TREMBL:Q8NC95|ENSEMBL:ENSP00000339912;ENSP00000367292|REFSEQ:NP_037413;NP_938205|H-INV:HIT000001184|VEGA:OTTHUMP00000030309;OTTHUMP00000030310 Tax_Id=9606 Gene_Symbol=FLRT3 Leucine-rich repeat transmembrane protein FLRT	1	3	3	3	9.2	9.2	9.2	73.003	649	649	2.5932e-07	253	47896;49087;58482	True;True;True	51741;53053;63135	1087835;1122724;1122725;1331296	2205391;2279816;2279817;2689442	2205391;2279816;2689442														2792.54
IPI00002324	IPI00002324;IPI00921893;IPI00845294;IPI00845444;IPI00952989	IPI00002324;IPI00921893;IPI00845294	20;16;11;2;2	1;0;1;0;0	1;0;1;0;0	>IPI:IPI00002324.6|SWISS-PROT:Q9NZL9-1|TREMBL:A8K7A4|ENSEMBL:ENSP00000325425|REFSEQ:NP_037415|VEGA:OTTHUMP00000160917 Tax_Id=9606 Gene_Symbol=MAT2B Isoform 1 of Methionine adenosyltransferase 2 subunit beta;>IPI:IPI00921893.1|TREMBL:B7Z1X8 Tax_Id=9606 Gene	5	20	1	1	65.9	3.6	3.6	37.551	334	334;228;259;83;83	3.7352e-284	254	10702;18675;20747;21353;25789;25790;38884;44616;44617;47711;47712;47713;57318;67858;70985;72945;84290;85621;106900;112845	False;False;False;False;False;False;False;False;False;False;False;False;False;True;False;False;False;False;False;False	11613;20180;22406;23046;27824;27825;41964;41965;48112;48113;51541;51542;51543;51544;51545;61879;73332;77291;80081;92332;93737;116871;123365;123366	260787;260788;260789;260790;260791;260792;260793;260794;260795;260796;260797;260798;260799;260800;260801;260802;260803;260804;260805;260806;260807;260808;260809;260810;260811;260812;260813;260814;260815;260816;260817;260818;260819;260820;260821;260822;260823;260824;260825;260826;260827;260828;260829;260830;260831;260832;260833;260834;260835;260836;427538;468213;476586;476587;476588;476589;476590;…	534145;534146;534147;534148;534149;534150;534151;534152;534153;534154;534155;534156;534157;534158;534159;534160;534161;534162;534163;534164;534165;534166;534167;534168;534169;534170;534171;534172;534173;534174;534175;534176;534177;534178;534179;534180;534181;534182;534183;534184;534185;534186;534187;534188;534189;534190;534191;534192;534193;534194;534195;534196;534197;534198;534199;534200;534201;…	534213;863634;941759;958935;1119701;1119726;1743115;2021130;2021136;2195077;2195089;2195110;2625249;3130210;3264281;3334298;3755850;3805084;4862576;5142818	547;548	200;256
IPI00002330	IPI00002330;IPI00791885	IPI00002330;IPI00791885	4;3	4;3	4;3	>IPI:IPI00002330.2|SWISS-PROT:Q9Y6I4|TREMBL:B3KMX7;B4DV65;B4DVU5;Q498Y2;Q6JHV3|ENSEMBL:ENSP00000369681|REFSEQ:NP_006528|H-INV:HIT000065933|VEGA:OTTHUMP00000175872 Tax_Id=9606 Gene_Symbol=USP3 Ubiquitin carboxyl-terminal hydrolase 3;>IPI:IPI00791885.1|TREMB	2	4	4	4	10.4	10.4	10.4	58.896	520	520;351	4.5299e-25	255	51342;61284;74637;85475	True;True;True;True	55485;66167;81894;93583	1175260;1175261;1175262;1175263;1175264;1175265;1175266;1175267;1175268;1175269;1175270;1402329;1402330;1402331;1402332;1402333;1402334;1402335;1690452;1897737;1897738	2382395;2382396;2382397;2382398;2382399;2382400;2382401;2382402;2382403;2382404;2382405;2382406;2382407;2829483;2829484;2829485;2829486;2829487;2829488;2829489;3401265;3793844;3793845	2382396;2829485;3401265;3793844					763.616										646.572		857.653	630.497				371.683			1371.07
IPI00002335	IPI00002335	IPI00002335	57	57	57	>IPI:IPI00002335.1|SWISS-PROT:P42858|TREMBL:A8K3C9;Q59FF4|ENSEMBL:ENSP00000347184|REFSEQ:NP_002102|H-INV:HIT000192172 Tax_Id=9606 Gene_Symbol=HTT Huntingtin	1	57	57	57	23.2	23.2	23.2	347.86	3144	3144	4.0738e-236	256	799;4846;5348;5379;6281;10205;11036;11769;27051;32695;32983;42194;46649;47029;47505;48040;48063;55835;57550;61338;61926;61946;62398;63211;64081;65038;68478;69166;72380;74250;75143;76068;76333;76435;78831;80206;81740;82413;85534;86086;86315;89796;94190;95371;97377;97973;98480;98767;98768;103797;104563;104899;106129;106221;106391;109270;109642	True;True;True;True;True;True;True;True;True;True;True;True;True;True;True;True;True;True;True;True;True;True;True;True;True;True;True;True;True;True;True;True;True;True;True;True;True;True;True;True;True;True;True;True;True;True;True;True;True;True;True;True;True;True;True;True;True	848;5226;5765;5800;6783;11080;11985;12764;29170;35293;35608;45531;50297;50700;51312;51889;51913;60299;62129;66226;66860;66880;67367;68378;69307;70308;73999;74731;79313;81484;82447;83473;83760;83870;86492;87963;89630;90347;93644;94228;94484;98220;103006;104281;106468;107109;107705;108017;108018;113489;114318;114692;116025;116120;116313;119509;119899	16658;16659;16660;118666;118667;130549;131385;131386;131387;131388;131389;131390;131391;131392;131393;131394;156705;156706;247863;247864;247865;247866;247867;247868;247869;247870;247871;247872;247873;247874;247875;247876;247877;247878;247879;269211;285763;580940;580941;718064;724601;724602;724603;936965;936966;936967;1058562;1058563;1058564;1058565;1058566;1058567;1058568;1066997;1066998;1077239;…	32708;32709;32710;32711;241105;241106;263122;264813;264814;264815;264816;264817;264818;264819;264820;264821;264822;317854;317855;505496;505497;505498;505499;505500;505501;505502;505503;505504;505505;505506;505507;505508;505509;505510;505511;505512;549873;581909;1163749;1163750;1444447;1459242;1459243;1459244;1459245;1895971;1895972;1895973;2144429;2144430;2144431;2144432;2144433;2144434;2144435;2…	32709;241106;263122;264820;317854;505509;549873;581909;1163749;1444447;1459244;1895973;2144429;2160979;2181169;2216085;2217545;2570383;2635590;2831352;2861676;2863791;2884929;2916980;2962738;3003809;3173127;3205859;3308098;3386709;3425701;3470740;3482494;3484086;3574130;3627643;3671270;3696032;3796676;3823872;3832096;3990743;4173572;4230448;4346096;4374854;4397228;4414258;4414262;4673074;4720083;…	549	2996	749.901		23921	6633.25	2495.19	1317.94	15622.5	6538.74	1268.2	2466.79	1191.41		3424.18	8422.26	11918.7		11601.8	4236.2	1258.22		1136.75	2037.2	3552.45
IPI00002336	IPI00002336	IPI00002336	2	2	2	>IPI:IPI00002336.1|SWISS-PROT:Q9H6L4|ENSEMBL:ENSP00000245543|REFSEQ:NP_078861|H-INV:HIT000035406|VEGA:OTTHUMP00000182289 Tax_Id=9606 Gene_Symbol=ARMC7 Armadillo repeat-containing protein 7	1	2	2	2	15.7	15.7	15.7	21.924	198	198	8.5767e-09	257	74687;87214	True;True	81948;95449	1691882;1691883;1691884;1691885;1691886;1691887;1691888;1691889;1691890;1691891;1933943;1933944;1933945	3403783;3403784;3403785;3403786;3403787;3403788;3403789;3403790;3403791;3403792;3867042;3867043;3867044	3403791;3867042					386.641											482.084					391.271
IPI00002349	IPI00002349;IPI00828018	IPI00002349	17;2	17;2	17;2	>IPI:IPI00002349.2|SWISS-PROT:Q7Z417|TREMBL:A1L3A7|ENSEMBL:ENSP00000225388|REFSEQ:NP_065823|H-INV:HIT000001036|VEGA:OTTHUMP00000181037 Tax_Id=9606 Gene_Symbol=NUFIP2 Nuclear fragile X mental retardation-interacting protein 2	2	17	17	17	34.1	34.1	34.1	76.12	695	695;120	2.8761e-68	258	2009;20630;24358;33117;35829;45595;47176;66566;73250;75296;79110;87951;99661;102402;106370;107034;112903	True;True;True;True;True;True;True;True;True;True;True;True;True;True;True;True;True	2170;22285;26264;35753;38661;49162;50933;71933;80419;82616;86796;96248;108974;111975;116288;117036;123427	49871;49872;49873;49874;49875;466670;466671;535584;728246;728247;793292;1029619;1070961;1523931;1523932;1663155;1663156;1663157;1663158;1707366;1707367;1707368;1707369;1707370;1707371;1785333;1949229;1949230;1949231;1949232;2220544;2220545;2220546;2220547;2220548;2220549;2220550;2220551;2220552;2289344;2407505;2407506;2407507;2407508;2407509;2407510;2407511;2407512;2407513;2407514;2407515;2407516…	103451;103452;103453;103454;103455;103456;939062;939063;939064;1077771;1466782;1466783;1599401;2086285;2168902;3070669;3070670;3070671;3070672;3348415;3348416;3348417;3348418;3434514;3434515;3434516;3434517;3434518;3434519;3585747;3900744;3900745;3900746;3900747;4443723;4443724;4443725;4443726;4443727;4443728;4443729;4443730;4443731;4443732;4588915;4831823;4831824;4831825;4831826;4831827;4831828;…	103452;939062;1077771;1466782;1599401;2086285;2168902;3070671;3348417;3434518;3585747;3900747;4443732;4588915;4831836;4867061;5146692	550;551;552;553	245;403;532;690		683.846	397.811	1277.35			3057.07		7119.6	828.878	2205.83				2450.36		7056.97		11532.6	4314.05			1882.81
IPI00002372	IPI00002372;IPI00908804;IPI00185503;IPI00884932	IPI00002372;IPI00908804;IPI00185503	32;30;25;6	32;30;25;6	32;30;25;6	>IPI:IPI00002372.1|SWISS-PROT:P28288-1|TREMBL:B4DZ22|ENSEMBL:ENSP00000359233|REFSEQ:NP_002849|H-INV:HIT000196464|VEGA:OTTHUMP00000012428 Tax_Id=9606 Gene_Symbol=ABCD3 Isoform 1 of ATP-binding cassette sub-family D member 3;>IPI:IPI00908804.1|TREMBL:B4DL07|	4	32	32	32	49.8	49.8	49.8	75.475	659	659;683;549;236	3.8453e-302	259	11082;16671;17822;17823;21642;27221;27903;31367;35256;35257;35537;35538;42839;49271;49272;51610;54058;54858;60058;60059;67883;72265;76575;76576;79649;87411;92866;104035;105932;113319;113977;114451	True;True;True;True;True;True;True;True;True;True;True;True;True;True;True;True;True;True;True;True;True;True;True;True;True;True;True;True;True;True;True;True	12036;17991;19279;19280;23359;23360;29350;30086;33854;33855;38046;38047;38352;38353;46220;53248;53249;53250;55770;58372;59236;64854;64855;73358;79148;84025;84026;87374;95658;101567;113739;115812;123880;124577;125094	270038;270039;270040;270041;270042;270043;270044;384859;384860;384861;384862;384863;384864;384865;384866;384867;384868;384869;384870;384871;384872;384873;384874;384875;384876;384877;384878;384879;384880;384881;384882;384883;384884;384885;384886;384887;384888;384889;384890;409924;409925;409926;409927;409928;409929;409930;409931;409932;409933;409934;409935;409936;409937;409938;409939;409940;409941;…	551288;551289;551290;551291;551292;551293;551294;551295;773893;773894;773895;773896;773897;773898;773899;773900;773901;773902;773903;773904;773905;773906;773907;773908;773909;773910;773911;773912;773913;773914;773915;773916;773917;773918;773919;773920;773921;773922;773923;773924;773925;773926;773927;773928;773929;773930;773931;773932;773933;773934;773935;773936;827716;827717;827718;827719;827720;…	551294;773893;827730;827736;968062;1167908;1203922;1371620;1561752;1561771;1583619;1583662;1925010;2290063;2290109;2390609;2484300;2516920;2772977;2772982;3130840;3304453;3489608;3489626;3606177;3875309;4111616;4692356;4810350;5171806;5202470;5222742	554;555;556;557	254;313;395;568	1155.57	1251.55	10588.9	11737.6	33882.5	4538.4	11419.6	16225	22783	6750.87	41600.1	16207.7	38030.4	28232	26374.1	21789.8	25421.8	49693.8	32500.7	24115	27534.5	18398.2	4368.14
IPI00002406	IPI00002406;IPI00554618	IPI00002406;IPI00554618	28;27	28;27	28;27	>IPI:IPI00002406.2|SWISS-PROT:P50895|ENSEMBL:ENSP00000270233|REFSEQ:NP_005572|H-INV:HIT000053461|VEGA:OTTHUMP00000077494 Tax_Id=9606 Gene_Symbol=BCAM Basal cell adhesion molecule;>IPI:IPI00554618.2|TREMBL:A9LST5;A9YWT4;A9YWT7;D0AB07|ENSEMBL:ENSP00000375817	2	28	28	28	49.8	49.8	49.8	67.404	628	628;588	6.8089e-216	261	1708;3369;13703;14046;14817;14818;19412;20123;21500;21529;21530;32890;33327;38008;38218;50868;55340;57373;63637;63638;66795;66827;68153;68154;79261;91158;102065;102828	True;True;True;True;True;True;True;True;True;True;True;True;True;True;True;True;True;True;True;True;True;True;True;True;True;True;True;True	1835;3630;14844;15208;16018;16019;20972;21741;23207;23238;23239;35509;35982;41029;41251;54988;59768;61940;61941;68833;68834;72173;72174;72209;73640;73641;86959;99754;111608;112431	40681;40682;40683;80929;80930;80931;80932;80933;80934;80935;80936;80937;80938;80939;80940;80941;80942;80943;80944;80945;80946;80947;80948;80949;80950;80951;80952;80953;80954;80955;80956;80957;80958;80959;80960;80961;80962;80963;80964;80965;80966;322493;322494;322495;322496;322497;322498;322499;322500;322501;322502;322503;329294;344061;344062;344063;344064;344065;344066;344067;344068;344069;344070…	84142;84143;84144;165000;165001;165002;165003;165004;165005;165006;165007;165008;165009;165010;165011;165012;165013;165014;165015;165016;165017;165018;165019;165020;165021;165022;165023;165024;165025;165026;165027;165028;165029;165030;165031;165032;165033;165034;165035;165036;165037;165038;165039;165040;165041;165042;165043;165044;165045;165046;165047;165048;165049;165050;165051;165052;165053;165…	84144;165028;650281;664918;695576;695581;893262;921397;963558;964535;964548;1456021;1474339;1708513;1715136;2367942;2545511;2627633;2936522;2936533;3080908;3082034;3150551;3150578;3591161;4049732;4575789;4618298	558;559;560;561;562;563	44;83;92;198;204;610	2008.47	17441.1	17925.7	24221.1			49692.6		23443.1	3189.25	37885.1	25423	4336.26			1392.27	30353.3	27740.2	12535.2	6040.35
IPI00002408	IPI00002408;IPI00448515;IPI00924947	IPI00002408;IPI00448515;IPI00924947	21;20;19	21;20;19	21;20;19	>IPI:IPI00002408.4|SWISS-PROT:Q9H6T3-1|ENSEMBL:ENSP00000005386;ENSP00000401823|REFSEQ:NP_078880|H-INV:HIT000008835|VEGA:OTTHUMP00000167254 Tax_Id=9606 Gene_Symbol=RPAP3 Isoform 1 of RNA polymerase II-associated protein 3;>IPI:IPI00448515.1|SWISS-PROT:Q9H6T	3	21	21	21	39.8	39.8	39.8	75.718	665	665;631;506	2.258e-118	262	4500;5817;22943;27669;35161;35173;36835;43689;46336;48134;48989;71634;74746;76582;78153;78276;78421;79431;105781;105782;106165	True;True;True;True;True;True;True;True;True;True;True;True;True;True;True;True;True;True;True;True;True	4849;6280;24748;29839;37944;37956;39724;47132;49950;51988;52942;78245;78246;82012;84032;85768;85896;86058;87145;115651;115652;116063	109239;109240;109241;109242;109243;109244;109245;109246;109247;109248;109249;109250;109251;109252;109253;109254;109255;109256;143452;143453;507960;507961;507962;507963;507964;507965;507966;507967;507968;507969;507970;507971;507972;507973;507974;507975;507976;507977;507978;507979;507980;507981;507982;507983;507984;507985;507986;507987;507988;507989;507990;507991;507992;507993;507994;507995;507996;…	222590;222591;222592;222593;222594;222595;222596;222597;222598;222599;222600;222601;222602;222603;222604;222605;222606;222607;222608;222609;222610;289581;289582;1024609;1024610;1024611;1024612;1024613;1024614;1024615;1024616;1024617;1024618;1024619;1024620;1024621;1024622;1024623;1024624;1024625;1024626;1024627;1024628;1024629;1024630;1024631;1024632;1024633;1024634;1024635;1024636;1024637;102463…	222598;289582;1024650;1193890;1551672;1556858;1652628;1970477;2129720;2221421;2272440;3283940;3407989;3489656;3551865;3555161;3560227;3595986;4801952;4801955;4821763	564;565	160;526	1105.63	2554.57	4785.55	4068.02	6579.31	2094.89	4568.45	4505.94	2584.42		3267.14		2840.87	2230.8	3431.09	3000.4	6560.82	3636.18	19372.3	9146.6	9080.18	1578.46	15601.4
IPI00002424	IPI00002424	IPI00002424	3	3	3	>IPI:IPI00002424.1|SWISS-PROT:Q9H8W4|ENSEMBL:ENSP00000322373|REFSEQ:NP_078889|H-INV:HIT000029203|VEGA:OTTHUMP00000177917 Tax_Id=9606 Gene_Symbol=PLEKHF2 Pleckstrin homology domain-containing family F member 2	1	3	3	3	15.3	15.3	15.3	27.797	249	249	2.2666e-13	265	13241;86341;98832	True;True;True	14346;94510;108084	310455;1915609;1915610;2204767	626734;3833169;3833170;4416432	626734;3833169;4416432	569	159																			383.079
IPI00002432	IPI00002432;IPI00398585	IPI00002432;IPI00398585	7;7	7;7	7;7	>IPI:IPI00002432.3|SWISS-PROT:Q96ED9-1|ENSEMBL:ENSP00000380785|REFSEQ:NP_037444|H-INV:HIT000063966|VEGA:OTTHUMP00000076819 Tax_Id=9606 Gene_Symbol=HOOK2 Isoform 1 of Protein Hook homolog 2;>IPI:IPI00398585.6|SWISS-PROT:Q96ED9-2|ENSEMBL:ENSP00000264827|REFS	2	7	7	7	9.5	9.5	9.5	83.163	719	719;717	1.6981e-16	266	6448;26397;52594;59120;61875;62300;63520	True;True;True;True;True;True;True	6971;28473;56803;63829;66804;67261;68706	162355;162356;569303;1201705;1347065;1416706;1428192;1454852;1454853	330584;330585;1142193;2433140;2719516;2858459;2881423;2881424;2933384;2933385	330585;1142193;2433140;2719516;2858459;2881423;2933384					4148.44												1703.57
IPI00002441	IPI00002441;IPI00893400;IPI00892674	IPI00002441	6;1;1	6;1;1	6;1;1	>IPI:IPI00002441.2|SWISS-PROT:P18827|ENSEMBL:ENSP00000254351;ENSP00000370542|REFSEQ:NP_001006947;NP_002988|H-INV:HIT000248611|VEGA:OTTHUMP00000115942 Tax_Id=9606 Gene_Symbol=SDC1 Syndecan-1	3	6	6	6	16.1	16.1	16.1	32.461	310	310;215;169	6.035e-88	267	14159;21539;50883;52142;76200;76201	True;True;True;True;True;True	15324;23248;55003;56331;83615;83616	330700;330701;330702;330703;330704;330705;330706;330707;330708;330709;330710;330711;330712;330713;330714;330715;330716;330717;330718;330719;330720;330721;330722;330723;479977;479978;479979;479980;479981;479982;479983;479984;479985;479986;479987;479988;479989;479990;479991;479992;479993;479994;479995;479996;479997;479998;479999;480000;480001;480002;480003;480004;480005;480006;480007;480008;480009;…	667409;667410;667411;667412;667413;667414;667415;667416;667417;667418;667419;667420;667421;667422;667423;667424;667425;667426;667427;667428;667429;667430;667431;667432;667433;667434;667435;667436;667437;667438;667439;667440;667441;667442;667443;667444;667445;667446;667447;667448;667449;667450;667451;667452;667453;964854;964855;964856;964857;964858;964859;964860;964861;964862;964863;964864;964865;…	667416;964878;2368095;2417463;3476334;3476345				4822.08	2777.4					42463.8	7910.5	14043.4			8985.87	45553.3				7095.33	2659.09	4823.96
IPI00002458	IPI00002458;IPI00795704;IPI00792150;IPI00794111;IPI00797624	IPI00002458	3;1;1;1;1	3;1;1;1;1	3;1;1;1;1	>IPI:IPI00002458.3|SWISS-PROT:Q6N063-1|ENSEMBL:ENSP00000228922|VEGA:OTTHUMP00000169692 Tax_Id=9606 Gene_Symbol=OGFOD2 Isoform 1 of 2-oxoglutarate and iron-dependent oxygenase domain-containing protein 2	5	3	3	3	6.9	6.9	6.9	38.996	350	350;290;192;186;173	1.7658e-13	268	14513;14514;111828	True;True;True	15696;15697;122261	337302;337303;2537970	680855;680856;5097854	680855;680856;5097854																							479.659
IPI00002459	IPI00002459	IPI00002459	69	2	2	>IPI:IPI00002459.4|TREMBL:A6NN80|ENSEMBL:ENSP00000348889|REFSEQ:NP_004024 Tax_Id=9606 Gene_Symbol=ANXA6 annexin VI isoform 2	1	69	2	2	80.8	3	3	75.276	667	667	0	269	4745;5992;6087;7004;12390;13472;13562;13563;13809;16175;16419;16420;16421;16662;16663;19796;20407;20408;20742;20830;21249;22414;22415;24470;30329;33838;33839;34238;36248;38431;39135;46410;46411;50710;59752;60098;63023;66172;67956;71305;71306;72299;72300;74606;74607;78755;81687;83646;83647;86658;86659;86686;86712;86713;89250;89251;89549;90295;90296;90314;93015;98295;98296;99963;99964;103056;111520…	False;False;False;False;False;False;False;False;False;False;False;False;False;False;False;False;True;True;False;False;False;False;False;False;False;False;False;False;False;False;False;False;False;False;False;False;False;False;False;False;False;False;False;False;False;False;False;False;False;False;False;False;False;False;False;False;False;False;False;False;False;False;False;False;False;False;False…	5117;6464;6571;7584;7585;13428;14595;14692;14693;14957;17464;17716;17717;17718;17978;17979;17980;17981;21389;22047;22048;22401;22498;22936;24186;24187;26420;26421;32746;32747;36517;36518;36519;36958;39095;41479;41480;42232;50027;50028;54819;64512;64513;64514;64898;64899;68105;68106;71516;73435;77764;77765;77766;77767;79205;79206;79207;79208;81862;81863;86410;89575;91653;91654;94848;94849;94879;94…	116540;116541;116542;116543;116544;116545;116546;116547;116548;116549;116550;116551;116552;116553;116554;116555;116556;116557;116558;116559;116560;116561;116562;116563;116564;116565;116566;116567;116568;116569;116570;116571;116572;116573;116574;116575;116576;116577;116578;116579;116580;116581;116582;116583;116584;116585;116586;116587;116588;116589;116590;116591;116592;116593;116594;116595;116596;…	236917;236918;236919;236920;236921;236922;236923;236924;236925;236926;236927;236928;236929;236930;236931;236932;236933;236934;236935;236936;236937;236938;236939;236940;236941;236942;236943;236944;236945;236946;236947;236948;236949;236950;236951;236952;236953;236954;236955;236956;236957;236958;236959;236960;236961;236962;236963;236964;236965;236966;236967;236968;236969;236970;236971;236972;236973;…					5915.13	7421.94	5709.87	4737.11		29724.3		2784.99	13985.1		2252.82				4381.92						2591
IPI00002460	IPI00002460;IPI00021771;IPI00953297	IPI00002460;IPI00021771;IPI00953297	28;28;28	27;27;27	27;27;27	>IPI:IPI00002460.4|SWISS-PROT:P20073-1|TREMBL:B2R657;B2R7L2;Q53HM8|ENSEMBL:ENSP00000362010|REFSEQ:NP_004025|H-INV:HIT000302517|VEGA:OTTHUMP00000019813 Tax_Id=9606 Gene_Symbol=ANXA7 Isoform 1 of Annexin A7;>IPI:IPI00021771.1|SWISS-PROT:P20073-2|TREMBL:B4DT7	3	28	27	27	53.1	52.5	52.5	52.739	488	488;466;434	0	270	7073;7141;9937;13308;13434;14224;16247;16451;16632;21376;32674;34244;58917;61762;62766;62767;69109;69482;80754;83998;86366;86662;86771;96714;97442;97443;99821;106084	True;True;True;True;True;True;True;False;True;True;True;True;True;True;True;True;True;True;True;True;True;True;True;True;True;True;True;True	7682;7780;7781;10777;10778;14420;14556;15393;15394;17540;17749;17941;23071;35270;36964;63613;63614;66684;67763;67764;67765;67766;67767;74672;75137;88560;88561;92025;94536;94852;94972;105748;106537;106538;106539;106540;109145;115976	177398;178379;178380;178381;178382;178383;242281;242282;242283;242284;242285;242286;242287;242288;242289;242290;242291;242292;242293;242294;242295;311354;311355;311356;311357;314149;331356;331357;331358;331359;331360;331361;331362;331363;331364;331365;376120;380067;380068;380069;380070;380071;380072;380073;380074;380075;384124;384125;384126;384127;384128;384129;384130;384131;384132;384133;384134;…	361534;363409;363410;363411;363412;363413;363414;363415;363416;363417;363418;363419;363420;363421;363422;363423;494751;494752;494753;494754;494755;494756;494757;494758;494759;494760;494761;494762;494763;494764;494765;494766;494767;494768;494769;494770;494771;494772;494773;494774;494775;494776;494777;494778;494779;494780;494781;494782;494783;494784;494785;494786;494787;494788;494789;494790;494791;…	361534;363423;494762;628355;633140;668547;757250;764317;772660;959310;1441423;1514959;2711452;2852072;2900199;2900215;3202509;3214374;3648865;3748434;3833820;3846802;3851549;4313712;4349661;4349679;4448735;4817478	584;585;586;587;588;589;590;591;592;593;594	198;247;256;270;326;341;366;380;457;461;469	32178	30650.8	21085.7	26106.3	66555.2	24289.3	91873.8	28881.1	35960.4	17252.8	6660.11	23651.7	32360.3	38639.8	47737.4	34422	36899.2	32277.1	51995.8	31803.2	38387.7	43226.1	110665
IPI00002468	IPI00002468;IPI00640446;IPI00872484	IPI00002468;IPI00640446;IPI00872484	2;2;2	2;2;2	2;2;2	>IPI:IPI00002468.6|SWISS-PROT:Q9Y5Z9-1|ENSEMBL:ENSP00000366006|REFSEQ:NP_037451|H-INV:HIT000081925|VEGA:OTTHUMP00000002069 Tax_Id=9606 Gene_Symbol=UBIAD1 Isoform 1 of UbiA prenyltransferase domain-containing protein 1;>IPI:IPI00640446.2|SWISS-PROT:Q9Y5Z9-2	3	2	2	2	5.6	5.6	5.6	36.831	338	338;179;179	1.8114e-06	271	1125;47358	True;True	1202;51148	24963;24964;24965;24966;24967;24968;24969;24970;24971;24972;24973;24974;24975;24976;24977;24978;24979;24980;1074465;1074466;1074467;1074468	49610;49611;49612;49613;49614;49615;49616;49617;49618;49619;49620;49621;49622;49623;49624;49625;49626;49627;49628;49629;49630;49631;49632;2176014;2176015;2176016;2176017;2176018;2176019	49627;2176019			1073.95	934.23							783.713		1593.64		2101.33										621.117
IPI00002478	IPI00002478;IPI00216762;IPI00216760;IPI00216758;IPI00514800	IPI00002478;IPI00216762;IPI00216760;IPI00216758	39;39;39;37;11	39;39;39;37;11	39;39;39;37;11	>IPI:IPI00002478.1|SWISS-PROT:P42892-1|TREMBL:B4DKB2|ENSEMBL:ENSP00000364028|REFSEQ:NP_001388|H-INV:HIT000387546|VEGA:OTTHUMP00000002725 Tax_Id=9606 Gene_Symbol=ECE1 Isoform B of Endothelin-converting enzyme 1;>IPI:IPI00216762.1|SWISS-PROT:P42892-4|ENSEMBL	5	39	39	39	51.8	51.8	51.8	87.163	770	770;767;754;758;204	0	272	1563;3003;5175;6320;7386;9743;9744;9878;11476;12421;12707;14896;17213;17839;21366;22741;23192;27805;30279;30736;42145;50637;53906;73405;83016;83059;84752;88248;88249;98581;99645;99715;103595;104752;104753;106754;109358;111527;111784	True;True;True;True;True;True;True;True;True;True;True;True;True;True;True;True;True;True;True;True;True;True;True;True;True;True;True;True;True;True;True;True;True;True;True;True;True;True;True	1675;3237;5581;5582;6834;8059;10576;10577;10716;12455;13460;13461;13775;16101;18613;19298;23061;24531;24532;25011;29978;29979;32672;33181;45478;54739;58213;80581;90991;91038;92814;96566;96567;107811;108957;109034;113271;113272;114519;114520;116709;116710;119599;121921;122202	36735;36736;36737;70636;70637;70638;70639;70640;70641;70642;70643;70644;70645;70646;70647;70648;70649;70650;70651;70652;70653;70654;70655;70656;70657;70658;70659;70660;70661;70662;70663;70664;70665;70666;70667;70668;70669;70670;70671;70672;70673;70674;70675;70676;70677;70678;70679;70680;70681;70682;70683;70684;70685;70686;126476;126477;126478;126479;126480;126481;126482;126483;126484;126485;12648…	76259;76260;76261;76262;144140;144141;144142;144143;144144;144145;144146;144147;144148;144149;144150;144151;144152;144153;144154;144155;144156;144157;144158;144159;144160;144161;144162;144163;144164;144165;144166;144167;144168;144169;144170;144171;144172;144173;144174;144175;144176;144177;144178;144179;144180;144181;144182;144183;144184;144185;144186;144187;144188;144189;144190;144191;144192;1441…	76262;144198;256354;322737;373598;485744;485745;490153;569215;603261;612770;702124;799625;827976;959128;1019472;1034396;1197877;1322737;1348461;1894666;2361352;2479212;3352842;3723414;3723929;3770743;3909816;3909902;4405063;4443609;4446633;4662806;4732718;4732724;4855849;4981063;5087533;5097271	595;596;597;598;599;600;601;602;603;604;605	200;285;394;418;421;450;503;511;535;560;564	49507.4	50586.8	840.422	22852.3	44610.5		1833.55	180669	84486.2	16160	23862.3	75271.8	92633.7	12904.8	1933.66	11686.3	6149.43	15673.5	3699.91	1531.1	4526.09
IPI00002483	IPI00002483	IPI00002483	5	5	5	>IPI:IPI00002483.5|SWISS-PROT:Q9Y6M5|TREMBL:Q96KD7|ENSEMBL:ENSP00000355968;ENSP00000417543|REFSEQ:NP_067017|H-INV:HIT000388212|VEGA:OTTHUMP00000035052;OTTHUMP00000042570 Tax_Id=9606 Gene_Symbol=SLC30A1 Zinc transporter 1	1	5	5	5	12	12	12	55.299	507	507	3.1309e-33	273	2617;25580;76981;87479;96917	True;True;True;True;True	2815;27603;84467;95732;105973	63265;63266;554651;554652;554653;554654;554655;554656;554657;554658;554659;554660;554661;554662;554663;554664;554665;554666;1744207;1744208;1744209;1939379;1939380;2159352	130362;130363;130364;1113872;1113873;1113874;1113875;1113876;1113877;1113878;1113879;1113880;1113881;1113882;1113883;1113884;1113885;1113886;1113887;3506993;3506994;3506995;3879349;3879350;4327024	130364;1113881;3506994;3879350;4327024																									752.681
IPI00002496	IPI00002496;IPI00030920	IPI00002496;IPI00030920	11;11	11;11	4;4	>IPI:IPI00002496.2|SWISS-PROT:Q9Y5P6-2|ENSEMBL:ENSP00000309092|REFSEQ:NP_037466|VEGA:OTTHUMP00000171200;OTTHUMP00000171202 Tax_Id=9606 Gene_Symbol=GMPPB Isoform 2 of Mannose-1-phosphate guanyltransferase beta;>IPI:IPI00030920.2|SWISS-PROT:Q9Y5P6-1|ENSEMBL:	2	11	11	4	45.7	45.7	19.1	42.621	387	387;360	4.5206e-83	277	6013;14451;16630;31900;40816;44740;48163;48928;55784;88390;113460	True;True;True;True;True;True;True;True;True;True;True	6488;15629;17939;34436;44041;48247;52020;52877;60240;96718;124035	148045;148046;148047;148048;148049;148050;148051;148052;148053;148054;148055;148056;148057;148058;148059;148060;148061;148062;148063;148064;148065;148066;148067;336239;384107;384108;696992;696993;696994;696995;696996;696997;696998;696999;697000;697001;697002;697003;697004;697005;697006;697007;697008;909676;909677;909678;909679;909680;909681;909682;909683;909684;909685;1002584;1002585;1002586;1095…	299212;299213;299214;299215;299216;299217;299218;299219;299220;299221;299222;299223;299224;299225;299226;299227;299228;299229;299230;299231;299232;299233;299234;299235;299236;299237;299238;678519;772601;772602;1401720;1401721;1401722;1401723;1401724;1401725;1401726;1401727;1401728;1401729;1401730;1401731;1401732;1401733;1401734;1401735;1401736;1401737;1401738;1401739;1401740;1401741;1842209;18422…	299218;678519;772601;1401738;1842211;2028510;2222708;2270432;2565676;3916179;5177301	606;607;608	77;120;229	4426.77	3116.77		2672.41	3772.09		3166.02	5684.82		2312.63	5112.81	8182.48	8343.57	5479.86	12953.3	575.756	3104.85				10319	1074.57
IPI00002506	IPI00002506;IPI00909046;IPI00909749	IPI00002506;IPI00909046;IPI00909749	19;17;14	19;17;14	19;17;14	>IPI:IPI00002506.1|SWISS-PROT:Q9Y673|TREMBL:Q9HC03|ENSEMBL:ENSP00000239891|REFSEQ:NP_037470|H-INV:HIT000002099|VEGA:OTTHUMP00000018263 Tax_Id=9606 Gene_Symbol=ALG5 Dolichyl-phosphate beta-glucosyltransferase;>IPI:IPI00909046.1|TREMBL:B4DR37|ENSEMBL:ENSP000	3	19	19	19	55.2	55.2	55.2	36.946	324	324;294;230	2.2055e-94	278	4258;17388;26185;36466;37887;40381;46543;46544;46545;47698;64374;68332;70459;80585;83103;84055;84056;95804;114395	True;True;True;True;True;True;True;True;True;True;True;True;True;True;True;True;True;True;True	4582;18809;28249;39332;40900;43576;50171;50172;50173;51525;69612;73836;73837;76516;76517;88368;91083;92082;92083;92084;104756;125032	103763;103764;103765;103766;103767;103768;103769;103770;401206;401207;401208;401209;401210;401211;401212;401213;401214;401215;401216;401217;401218;401219;401220;401221;401222;565012;565013;565014;565015;565016;565017;565018;810396;810397;810398;810399;842588;842589;842590;842591;900639;900640;900641;900642;900643;900644;900645;900646;900647;900648;900649;1056335;1056336;1056337;1056338;1056339;10…	212918;212919;212920;212921;212922;212923;212924;212925;212926;809355;809356;809357;809358;809359;809360;809361;809362;809363;809364;809365;809366;809367;809368;809369;809370;809371;809372;809373;809374;809375;809376;809377;809378;809379;809380;809381;809382;809383;1133515;1133516;1133517;1133518;1133519;1133520;1133521;1133522;1133523;1635013;1635014;1635015;1635016;1703512;1703513;1703514;17035…	212920;809363;1133517;1635015;1703514;1823744;2139883;2139885;2139888;2194448;2979311;3160229;3243498;3642505;3724874;3749989;3749992;4253761;5218577	609;610;611;612;613	83;84;161;190;299	3329.21	976.638	11893.7	3670.21	1074.56	435.39	1728.34	2003.64	7342.85	12561.3	4424.62	3099.36	5730.97	34593.6	49558.1	4121.67	6599.1	8936.28	1586.25	1015.05		1617.29	3400.95
IPI00002519	IPI00002519;IPI00220668;IPI00793862;IPI00220669	IPI00002519;IPI00220668;IPI00793862;IPI00220669	27;26;24;22	26;25;23;21	12;11;9;7	>IPI:IPI00002519.1|SWISS-PROT:P34896-1|TREMBL:Q53ET7|ENSEMBL:ENSP00000318868|REFSEQ:NP_004160|H-INV:HIT000052057|VEGA:OTTHUMP00000065139;OTTHUMP00000183285 Tax_Id=9606 Gene_Symbol=SHMT1 Isoform 1 of Serine hydroxymethyltransferase, cytosolic;>IPI:IPI002206	4	27	26	12	67.9	67.9	31.5	53.082	483	483;444;446;403	0	279	3865;6591;10691;10692;13398;22498;36360;47086;48569;48570;50108;54848;56259;58944;59671;70951;70952;77980;85578;98222;104063;105692;107418;111082;115188;115914;115915	True;True;True;True;True;True;True;True;False;True;True;True;True;True;True;True;True;True;True;True;True;True;True;True;True;True;True	4164;4165;7122;11602;11603;14518;24273;39212;50791;52458;52459;52460;54172;59226;60756;63645;64419;77241;77242;85583;85584;93690;107414;113767;115555;117517;121454;125913;126681;126682	94682;94683;165308;165309;165310;165311;165312;165313;165314;165315;165316;165317;165318;165319;165320;165321;165322;165323;165324;165325;165326;165327;165328;165329;165330;165331;165332;165333;165334;165335;165336;165337;165338;260571;260572;260573;260574;260575;260576;260577;260578;260579;260580;260581;260582;260583;260584;260585;260586;313032;500743;500744;500745;500746;807854;807855;807856;80…	193556;193557;335405;335406;335407;335408;335409;335410;335411;335412;335413;335414;335415;335416;335417;335418;335419;335420;335421;335422;335423;335424;335425;335426;335427;335428;335429;335430;335431;335432;335433;335434;335435;335436;335437;335438;335439;335440;335441;335442;335443;335444;533720;533721;533722;533723;533724;533725;533726;533727;533728;533729;533730;533731;533732;533733;533734;…	193556;335438;533736;533741;631023;1009692;1629874;2163786;2242761;2242822;2338138;2516228;2589790;2712753;2746244;3262660;3262661;3545997;3797768;4386881;4693287;4796863;4887470;5070944;5254677;5284133;5284137	614;615	21;170			14631.9	5691.65		8666.35	33146.2	35041.9	652.079		8904.31	6535.77	19931.1	2493.86	3175.4	10711.8	39952.1	9540.3	12517.3	11189.8	28589.5	3618.97
IPI00002520	IPI00002520;IPI00789370;IPI00795816;IPI00794572;IPI00748411;IPI00909681;IPI00908824;IPI00794549;IPI00794060;IPI00797816;IPI00797146;IPI00795324;IPI00940666;IPI00386540;IPI00797074	IPI00002520;IPI00789370;IPI00795816;IPI00794572;IPI00748411;IPI00909681;IPI00908824;IPI00794549	43;43;42;36;31;31;29;28;17;15;14;7;7;1;1	43;43;42;36;31;31;29;28;17;15;14;7;7;1;1	42;42;41;35;30;30;28;28;16;14;14;7;7;1;1	>IPI:IPI00002520.1|SWISS-PROT:P34897|TREMBL:B4DJQ3;Q53ET4;Q5HYG8|ENSEMBL:ENSP00000333667|REFSEQ:NP_005403|H-INV:HIT000035537|VEGA:OTTHUMP00000168146 Tax_Id=9606 Gene_Symbol=SHMT2 Serine hydroxymethyltransferase, mitochondrial;>IPI:IPI00789370.3|TREMBL:B7Z9	15	43	43	42	81.3	81.3	78.6	55.992	504	504;483;494;442;513;430;378;408;238;177;166;118;92;138;65	0	280	705;706;707;3212;4265;5572;6943;22554;26435;27289;36092;39408;39813;40064;40134;47087;47088;47316;48569;58100;59670;64604;71932;77749;78938;78939;81706;82951;85100;85210;85489;87210;87728;87729;96074;104940;105794;105795;110062;115186;115187;115910;115911	True;True;True;True;True;True;True;True;True;True;True;True;True;True;True;True;True;True;True;True;True;True;True;True;True;True;True;True;True;True;True;True;True;True;True;True;True;True;True;True;True;True;True	749;750;751;3462;3463;4589;4590;6011;7502;7503;24331;28513;29421;38930;42529;42972;42973;43241;43314;50792;50793;51106;52458;52459;62726;64418;69855;78677;78678;85333;85334;86609;86610;89595;90924;93188;93300;93598;95445;95999;96000;105051;114743;115667;115668;120354;125911;125912;126677;126678	14531;14532;14533;14534;14535;14536;14537;14538;14539;14540;14541;14542;14543;14544;14545;14546;14547;14548;14549;14550;14551;14552;14553;14554;14555;14556;14557;14558;14559;14560;14561;14562;14563;14564;14565;14566;14567;14568;14569;14570;14571;14572;14573;14574;14575;14576;14577;14578;14579;14580;14581;14582;14583;14584;14585;14586;14587;14588;14589;14590;14591;14592;14593;14594;14595;14596;145…	28335;28336;28337;28338;28339;28340;28341;28342;28343;28344;28345;28346;28347;28348;28349;28350;28351;28352;28353;28354;28355;28356;28357;28358;28359;28360;28361;28362;28363;28364;28365;28366;28367;28368;28369;28370;28371;28372;28373;28374;28375;28376;28377;28378;28379;28380;28381;28382;28383;28384;28385;28386;28387;28388;28389;28390;28391;28392;28393;28394;28395;28396;28397;28398;28399;28400;284…				255644	274722	284445	231291	326931	307947	304773	65550.2	263523	209002	217008	82870.4	329057	246496	160951	279767	261535	297792	440265	344442	211963	187017	218525
IPI00002523	IPI00002523;IPI00181795;IPI00410254;IPI00640577;IPI00513967	IPI00002523;IPI00181795;IPI00410254;IPI00640577;IPI00513967	2;1;1;1;1	2;1;1;1;1	2;1;1;1;1	>IPI:IPI00002523.2|SWISS-PROT:Q16773-1|TREMBL:A8K563;B7Z4W5|ENSEMBL:ENSP00000302227;ENSP00000399415|REFSEQ:NP_001116143;NP_004050|VEGA:OTTHUMP00000022311 Tax_Id=9606 Gene_Symbol=CCBL1 Cysteine conjugate-beta lyase;>IPI:IPI00181795.7|SWISS-PROT:Q16773-2|TRE	5	2	2	2	6.8	6.8	6.8	57.668	516	516;372;250;184;159	1.8394e-08	282	36720;45967	True;True	39597;49556	815058;1040357;1040358;1040359;1040360	1644156;2106339;2106340;2106341;2106342;2106343;2106344	1644156;2106342							758.612																122.078
IPI00002525	IPI00002525	IPI00002525	13	13	13	>IPI:IPI00002525.3|SWISS-PROT:Q9UMX5|ENSEMBL:ENSP00000355955|REFSEQ:NP_037481|H-INV:HIT000033998|VEGA:OTTHUMP00000034886 Tax_Id=9606 Gene_Symbol=NENF Neudesin	1	13	13	13	69.8	69.8	69.8	18.856	172	172	1.2067e-230	283	5252;23241;32898;32899;39675;39676;46576;57924;72064;72065;83648;113235;114777	True;True;True;True;True;True;True;True;True;True;True;True;True	5662;25062;35517;35518;42819;42820;50215;62537;78860;78861;78862;91655;123785;125480	128163;513809;513810;513811;513812;513813;513814;513815;513816;513817;513818;513819;513820;513821;513822;513823;513824;513825;513826;513827;513828;513829;513830;513831;513832;513833;513834;513835;513836;513837;513838;513839;513840;513841;513842;513843;513844;513845;513846;513847;513848;513849;513850;513851;513852;513853;513854;513855;513856;513857;723047;723048;723049;723050;723051;723052;723053;…	258934;258935;258936;1035764;1035765;1035766;1035767;1035768;1035769;1035770;1035771;1035772;1035773;1035774;1035775;1035776;1035777;1035778;1035779;1035780;1035781;1035782;1035783;1035784;1035785;1035786;1035787;1035788;1035789;1035790;1035791;1035792;1035793;1035794;1035795;1035796;1035797;1035798;1035799;1035800;1035801;1035802;1035803;1035804;1035805;1035806;1035807;1035808;1035809;1035810;10…	258935;1035855;1456336;1456380;1793930;1793941;2141375;2651467;3296249;3296257;3739496;5164852;5240692	626	103	58820.6	71974.3	28337.8		29186.2	6605.17	70143	33347.6	18268.4	25434.5	37042.9	57330.4	69881.3	6760.18	29274.3	69833.6	18657.2	16026.1	26570.7	11648.1	27137.9		25928.9
IPI00002526	IPI00002526;IPI00640268	IPI00002526	6;1	6;1	6;1	>IPI:IPI00002526.2|SWISS-PROT:Q9UL01|TREMBL:B3KY37;B7Z765|ENSEMBL:ENSP00000332151;ENSP00000352567;ENSP00000404049|REFSEQ:NP_001074445;NP_037484|VEGA:OTTHUMP00000017059 Tax_Id=9606 Gene_Symbol=DSE cDNA FLJ56258, highly similar to Squamous cell carcinoma ant	2	6	6	6	6.9	6.9	6.9	111.82	977	977;166	1.0648e-14	284	2821;4985;9747;19221;96709;110130	True;True;True;True;True;True	3033;5375;10580;20769;105743;120430	67110;122022;237719;438586;438587;2153641;2501677	137480;137481;247437;485806;884671;884672;4313614;5025217	137480;247437;485806;884672;4313614;5025217
IPI00002535	IPI00002535	IPI00002535	15	15	15	>IPI:IPI00002535.2|SWISS-PROT:P26885|TREMBL:Q53XJ5|ENSEMBL:ENSP00000310935;ENSP00000378046;ENSP00000398147|REFSEQ:NP_001128680;NP_004461;NP_476433|H-INV:HIT000196347 Tax_Id=9606 Gene_Symbol=FKBP2 FK506-binding protein 2	1	15	15	15	74.6	74.6	74.6	15.649	142	142	0	285	32886;32887;33570;39752;39753;47669;47670;51529;51530;52725;52819;56624;68122;84967;102409	True;True;True;True;True;True;True;True;True;True;True;True;True;True;True	35505;35506;36235;42905;42906;42907;51493;51494;55683;55684;55685;56942;57039;61148;73607;93041;111982	722857;722858;722859;722860;722861;722862;722863;722864;722865;737020;887715;887716;887717;887718;887719;887720;887721;887722;887723;887724;887725;887726;887727;887728;887729;887730;887731;887732;887733;887734;887735;887736;887737;887738;887739;887740;887741;887742;1081942;1081943;1081944;1081945;1081946;1081947;1081948;1081949;1081950;1081951;1081952;1081953;1081954;1081955;1081956;1081957;10819…	1455993;1455994;1455995;1455996;1455997;1455998;1455999;1456000;1456001;1456002;1456003;1456004;1456005;1456006;1485329;1797672;1797673;1797674;1797675;1797676;1797677;1797678;1797679;1797680;1797681;1797682;1797683;1797684;1797685;1797686;1797687;1797688;1797689;1797690;1797691;1797692;1797693;1797694;1797695;1797696;1797697;1797698;1797699;1797700;1797701;1797702;1797703;1797704;1797705;1797706…	1456002;1456005;1485329;1797681;1797709;2191698;2191906;2388369;2388381;2436814;2439682;2601083;3149200;3774037;4588987	627;628	54;96	185634	13912.4	51517.6	70011.8	77595.8	43717.8	52210.7	75393.6	18314.1	28814.1		49383.8	42613.1	73321.6	47176.2	68910.4	85394.2	66645	33489.3		46954.2	31336.1	36971.5
IPI00002538	IPI00002538;IPI00478389;IPI00216647;IPI00216646;IPI00867720;IPI00936882;IPI00937072;IPI00749509;IPI00216877	IPI00002538;IPI00478389;IPI00216647;IPI00216646;IPI00867720;IPI00936882;IPI00937072;IPI00749509;IPI00216877	4;4;4;4;4;4;4;4;3	4;4;4;4;4;4;4;4;3	4;4;4;4;4;4;4;4;3	>IPI:IPI00002538.1|SWISS-PROT:O15530-1|TREMBL:Q53HJ9|ENSEMBL:ENSP00000344220|REFSEQ:NP_002604|H-INV:HIT000035660|VEGA:OTTHUMP00000081360;OTTHUMP00000159109 Tax_Id=9606 Gene_Symbol=PDPK1 Isoform 1 of 3-phosphoinositide-dependent protein kinase 1;>IPI:IPI004	9	4	4	4	11.9	11.9	11.9	63.151	556	556;532;530;529;492;471;415;396;429	1.5556e-08	286	3881;32418;45343;79159	True;True;True;True	4184;34989;48887;86850	95100;711399;1017554;1017555;1017556;1786287	194310;1430534;2057878;2057879;2057880;3587616	194310;1430534;2057878;3587616				10028.1						363.422
IPI00002549	IPI00002549;IPI00375832;IPI00739363	IPI00002549;IPI00375832;IPI00739363	6;6;4	6;6;4	6;6;4	>IPI:IPI00002549.1|SWISS-PROT:Q9UJX6-1|TREMBL:B4DGH7|ENSEMBL:ENSP00000314004|REFSEQ:NP_037498|H-INV:HIT000041573|VEGA:OTTHUMP00000022692 Tax_Id=9606 Gene_Symbol=ANAPC2 Isoform 1 of Anaphase-promoting complex subunit 2;>IPI:IPI00375832.1|SWISS-PROT:Q9UJX6-2	3	6	6	6	7.7	7.7	7.7	93.827	822	822;819;430	8.0217e-13	287	1253;39424;43665;57372;92055;108698	True;True;True;True;True;True	1339;42546;47108;61939;100705;118895	29074;877407;974548;974549;974550;974551;974552;974553;1302015;2040899;2465256	59670;1773671;1970170;1970171;1970172;1970173;1970174;1970175;1970176;2627622;4082146;4952678	59670;1773671;1970173;2627622;4082146;4952678														490.855			1918.04	1767.18
IPI00002551	IPI00002551;IPI00419201	IPI00002551;IPI00419201	4;4	4;4	4;4	>IPI:IPI00002551.4|SWISS-PROT:Q9UJX5-1|TREMBL:B3KN47|ENSEMBL:ENSP00000318775|REFSEQ:NP_037499|H-INV:HIT000073262|VEGA:OTTHUMP00000123382 Tax_Id=9606 Gene_Symbol=ANAPC4 Isoform 1 of Anaphase-promoting complex subunit 4;>IPI:IPI00419201.4|SWISS-PROT:Q9UJX5-2	2	4	4	4	6.3	6.3	6.3	92.115	808	808;551	9.3532e-11	288	8805;16423;30679;60773	True;True;True;True	9556;17720;33122;65622	217077;379696;379697;379698;379699;379700;379701;379702;379703;379704;379705;379706;379707;379708;379709;379710;379711;379712;670234;1390253	444319;763775;763776;763777;763778;763779;763780;763781;763782;763783;763784;763785;763786;763787;763788;763789;763790;763791;763792;763793;1347543;2807284	444319;763779;1347543;2807284					445.482					582.874							282.635	325.045	473.311				460.959
IPI00002552	IPI00002552	IPI00002552	20	16	1	>IPI:IPI00002552.2|SWISS-PROT:Q9Y6Q5-1|ENSEMBL:ENSP00000250244|REFSEQ:NP_005489|H-INV:HIT000062553|VEGA:OTTHUMP00000076091 Tax_Id=9606 Gene_Symbol=AP1M2 Isoform 1 of AP-1 complex subunit mu-2	1	20	16	1	56.3	48.2	1.9	48.108	423	423	5.8465e-146	289	4217;28204;42013;43767;46703;46704;66723;72912;77310;81929;85683;88024;93293;93294;96580;96806;103579;105872;107885;113754	True;True;True;True;True;True;True;True;True;True;True;False;False;False;True;True;False;True;True;True	4541;30402;45339;47215;47216;50354;50355;72095;80046;84822;89834;93801;96326;102022;102023;105601;105854;113249;113250;115750;118025;124344	102800;102801;607559;607560;607561;607562;607563;607564;607565;607566;607567;607568;607569;932088;932089;932090;976023;976024;976025;976026;976027;976028;1059855;1059856;1059857;1059858;1059859;1059860;1059861;1059862;1059863;1059864;1526860;1526861;1526862;1526863;1526864;1526865;1526866;1526867;1526868;1526869;1526870;1655211;1655212;1655213;1655214;1655215;1655216;1752058;1752059;1752060;17520…	211108;211109;1215470;1215471;1215472;1215473;1215474;1215475;1215476;1215477;1215478;1215479;1215480;1215481;1215482;1215483;1215484;1215485;1215486;1215487;1215488;1215489;1215490;1215491;1215492;1215493;1215494;1883946;1883947;1883948;1972711;1972712;1972713;1972714;1972715;1972716;2146638;2146639;2146640;2146641;2146642;2146643;2146644;2146645;2146646;2146647;2146648;3078385;3078386;3078387;3…	211108;1215493;1883947;1972711;2146643;2146646;3078399;3332276;3522804;3678497;3807293;3904449;4133052;4133063;4306140;4318920;4662291;4806497;4915883;5191902	629;630;631	34;207;265			23809.7				25660.1							18931.3	32854	14058.1	3171.51	17486.8
IPI00002557	IPI00002557;IPI00877609	IPI00002557	36;16	33;15	32;15	>IPI:IPI00002557.1|SWISS-PROT:Q9UBF2|TREMBL:B3KND4;Q2NLA0;Q9H9B7;Q9NSM7;Q9NUP3|ENSEMBL:ENSP00000331218;ENSP00000393912|REFSEQ:NP_036265|H-INV:HIT000339687|VEGA:OTTHUMP00000207807 Tax_Id=9606 Gene_Symbol=COPG2 Coatomer subunit gamma-2	2	36	33	32	62.5	58.7	57.9	97.621	871	871;401	0	290	230;2461;4929;5973;9774;13970;19735;23110;24327;26032;28591;34975;42954;44226;46351;46999;49156;49225;54992;55221;57853;63753;74562;76442;79638;85783;88250;88578;91484;92114;97268;106172;109219;110357;110750;111585	True;True;True;True;True;True;True;True;True;True;True;True;True;True;True;True;True;True;True;True;True;True;True;True;True;False;False;True;True;True;True;True;True;True;False;True	240;2647;5317;6442;10609;15130;21321;24927;26220;28084;30819;37751;46343;47702;49965;50663;53129;53201;59376;59638;62460;68957;81817;83880;87363;93903;96568;96925;96926;100099;100100;100769;106353;116070;119453;120672;121093;121984	4823;4824;4825;60484;60485;60486;60487;60488;60489;60490;60491;60492;60493;60494;60495;60496;60497;60498;60499;60500;60501;60502;60503;60504;120960;120961;120962;120963;120964;120965;120966;120967;120968;120969;120970;120971;120972;120973;120974;120975;120976;120977;120978;120979;120980;120981;120982;120983;120984;120985;120986;120987;120988;120989;120990;120991;120992;120993;120994;120995;120996…	9982;9983;9984;124993;124994;124995;124996;124997;124998;124999;125000;125001;125002;125003;125004;125005;125006;125007;125008;125009;125010;125011;125012;125013;125014;125015;125016;125017;125018;125019;125020;125021;125022;245578;245579;245580;245581;245582;245583;245584;245585;245586;245587;245588;245589;245590;245591;245592;245593;245594;245595;245596;245597;245598;245599;245600;245601;245602…	9982;124999;245627;295987;487224;661044;907887;1030213;1076933;1129190;1237704;1547297;1934004;1993242;2129802;2159872;2285505;2287539;2522643;2539679;2649469;2942233;3398916;3484126;3605971;3810319;3910470;3927195;4061554;4083423;4342404;4821906;4976206;5040474;5058650;5088592	632;633;634;635;636;637;638;639;640;641;642	73;95;136;166;167;191;265;583;725;807;851			22789	15126.2	19944.5	11729.5	13384.8	15650.6		985.739	12097.8	6718	16240.2	23753.1	17478.1	15123.9	4780.89	25314.1	19167.2	7503.24	24977.9	5771.21	23339.7
IPI00002560	IPI00002560	IPI00002560	5	2	2	>IPI:IPI00002560.1|SWISS-PROT:Q9Y6R0|TREMBL:A8K033;B7Z5W0;Q9Y4I7|ENSEMBL:ENSP00000252891|REFSEQ:NP_004747|H-INV:HIT000062300|VEGA:OTTHUMP00000077745;OTTHUMP00000077746 Tax_Id=9606 Gene_Symbol=NUMBL Numb-like protein	1	5	2	2	8.5	3.6	3.6	64.891	609	609	8.7794e-13	291	3270;34342;63262;66219;96939	False;False;True;False;True	3525;37068;68437;71563;105995	78385;78386;754430;1448195;1448196;1515546;1515547;1515548;2160067	159956;159957;1518593;2919234;2919235;2919236;3053887;3053888;3053889;4328103	159956;1518593;2919235;3053889;4328103													3510.7
IPI00002564	IPI00002564;IPI00911037;IPI00880055;IPI00879881	IPI00002564;IPI00911037	17;15;6;5	17;15;6;5	17;15;6;5	>IPI:IPI00002564.3|SWISS-PROT:P18887|TREMBL:B2RCY5;B4DTD3;Q59HH7|ENSEMBL:ENSP00000262887|REFSEQ:NP_006288|H-INV:HIT000195661|VEGA:OTTHUMP00000078250 Tax_Id=9606 Gene_Symbol=XRCC1 DNA repair protein XRCC1;>IPI:IPI00911037.2|TREMBL:B4DEB2|ENSEMBL:ENSP0000039	4	17	17	17	31.4	31.4	31.4	69.525	633	633;401;236;199	2.2373e-75	292	4594;5695;18236;18330;29034;42397;46711;49683;52316;56155;62138;96835;98504;98828;105210;115109;115327	True;True;True;True;True;True;True;True;True;True;True;True;True;True;True;True;True	4948;6145;19719;19815;31295;45751;50362;53696;56512;60642;67091;105886;107732;108080;115037;125830;126057	111842;111843;111844;111845;111846;111847;111848;111849;111850;111851;111852;111853;111854;140041;416700;416701;416702;416703;416704;416705;416706;416707;416708;416709;416710;416711;416712;416713;416714;416715;416716;416717;416718;416719;416720;416721;416722;416723;416724;416725;416726;416727;416728;416729;416730;416731;416732;416733;416734;416735;416736;416737;416738;416739;416740;416741;416742;…	227577;227578;227579;227580;227581;227582;227583;227584;227585;227586;227587;227588;227589;227590;227591;227592;282495;841328;841329;841330;841331;841332;841333;841334;841335;841336;841337;841338;841339;841340;841341;841342;841343;841344;841345;841346;841347;841348;841349;841350;841351;841352;841353;841354;841355;841356;841357;841358;841359;841360;841361;841362;841363;841364;841365;841366;841367;…	227592;282495;841387;844267;1264002;1903719;2146730;2314750;2422725;2585057;2871524;4320097;4401153;4416372;4764052;5251820;5261667			950.475	3001.59	5246.02	3295.19	1975.44		10098.1	2214.47	3654.07	3520.67	2846.93	3014.69	2400.44	2739.11	1466.75	1453.01	3306.77	13385.6	6014.08	5913.9	9719.84	2121.28	8065.99
IPI00002569	IPI00002569	IPI00002569	5	5	5	>IPI:IPI00002569.3|SWISS-PROT:Q13541|TREMBL:B2R502|ENSEMBL:ENSP00000340691|REFSEQ:NP_004086|H-INV:HIT000031963 Tax_Id=9606 Gene_Symbol=EIF4EBP1 Eukaryotic translation initiation factor 4E-binding protein 1	1	5	5	5	70.3	70.3	70.3	12.58	118	118	7.7913e-118	293	3605;16739;82930;85103;87642	True;True;True;True;True	3884;18066;90902;93191;95908	87054;87055;87056;87057;87058;87059;87060;87061;386298;386299;386300;386301;1856134;1889807;1889808;1943204;1943205;1943206;1943207;1943208;1943209;1943210;1943211;1943212;1943213;1943214;1943215;1943216;1943217;1943218;1943219;1943220;1943221;1943222;1943223;1943224;1943225;1943226;1943227;1943228;1943229;1943230;1943231;1943232;1943233;1943234;1943235	178033;178034;178035;178036;178037;178038;178039;178040;178041;178042;178043;178044;178045;178046;178047;178048;178049;178050;178051;178052;178053;178054;178055;178056;178057;178058;776561;776562;776563;776564;776565;776566;776567;3717353;3777493;3777494;3777495;3777496;3888526;3888527;3888528;3888529;3888530;3888531;3888532;3888533;3888534;3888535;3888536;3888537;3888538;3888539;3888540;3888541;…	178038;776567;3717353;3777495;3888572	643;644	91;116	10594.5			1232.08	3302.62	3930.34			1647.43	3992.79			17061.5		1928.68			1427.42		5798.08
IPI00002570	IPI00002570	IPI00002570	2	2	2	>IPI:IPI00002570.1|SWISS-PROT:Q13542|TREMBL:B2R9B9;Q6FG68|ENSEMBL:ENSP00000362314|REFSEQ:NP_004087|H-INV:HIT000053528|VEGA:OTTHUMP00000019756 Tax_Id=9606 Gene_Symbol=EIF4EBP2 Eukaryotic translation initiation factor 4E-binding protein 2	1	2	2	2	37.5	37.5	37.5	12.939	120	120	6.6657e-46	294	92495;100268	True;True	101170;109634	2049154;2049155;2049156;2049157;2049158;2049159;2049160;2049161;2049162;2049163;2049164;2049165;2049166;2049167;2049168;2049169;2049170;2049171;2049172;2049173;2049174;2049175;2049176;2049177;2049178;2049179;2049180;2049181;2049182;2049183;2049184;2049185;2049186;2049187;2049188;2049189;2049190;2049191;2049192;2233446;2233447	4097057;4097058;4097059;4097060;4097061;4097062;4097063;4097064;4097065;4097066;4097067;4097068;4097069;4097070;4097071;4097072;4097073;4097074;4097075;4097076;4097077;4097078;4097079;4097080;4097081;4097082;4097083;4097084;4097085;4097086;4097087;4097088;4097089;4097090;4097091;4097092;4097093;4097094;4097095;4097096;4097097;4097098;4097099;4097100;4097101;4097102;4097103;4097104;4097105;4097106…	4097058;4468345					5700.93	1428.46					1291.89	673.528	1170.41		5247.14	1719.88				8171.4	4895.08				2788.87
IPI00002580	IPI00002580	IPI00002580	17	17	17	>IPI:IPI00002580.2|SWISS-PROT:O00443|TREMBL:B4DG55;B4DRX6;B4E2G4|ENSEMBL:ENSP00000265970|REFSEQ:NP_002636|H-INV:HIT000325770|VEGA:OTTHUMP00000196155 Tax_Id=9606 Gene_Symbol=PIK3C2A Phosphatidylinositol-4-phosphate 3-kinase C2 domain-containing alpha polype	1	17	17	17	11.9	11.9	11.9	190.68	1686	1686	1.5409e-36	295	14174;17003;30390;31262;41745;42956;45716;59547;65605;66243;78372;88445;90126;98396;109034;109035;112807	True;True;True;True;True;True;True;True;True;True;True;True;True;True;True;True;True	15340;18351;32813;33740;45050;46345;49288;64290;70917;71588;86005;86006;96777;98581;107618;119251;119252;123326	330853;330854;330855;393065;663876;681072;926552;956485;1033064;1358054;1502455;1502456;1502457;1502458;1502459;1502460;1502461;1502462;1502463;1502464;1502465;1502466;1502467;1502468;1502469;1502470;1502471;1502472;1502473;1502474;1502475;1515973;1515974;1515975;1515976;1515977;1515978;1515979;1515980;1515981;1515982;1771473;1771474;1771475;1771476;1771477;1958796;2000807;2193673;2473872;2473873…	667671;667672;667673;789866;1329704;1367754;1874640;1934024;2093074;2740492;3029261;3029262;3029263;3029264;3029265;3029266;3029267;3029268;3029269;3029270;3029271;3029272;3029273;3029274;3029275;3029276;3029277;3029278;3029279;3029280;3029281;3029282;3029283;3029284;3054513;3054514;3054515;3054516;3054517;3054518;3054519;3054520;3054521;3054522;3054523;3054524;3559352;3559353;3559354;3559355;355…	667671;789866;1329704;1367754;1874640;1934024;2093074;2740492;3029270;3054523;3559354;3917705;4002334;4393431;4969980;4969985;5140830						2307.85				16991.3		1488.5					2142.5	992.036	652.19	1383.56			703.755
IPI00002606	IPI00002606;IPI00879729	IPI00002606;IPI00879729	24;15	24;15	6;6	>IPI:IPI00002606.5|SWISS-PROT:Q9Y6U3-1|ENSEMBL:ENSP00000297029|REFSEQ:NP_001106177|VEGA:OTTHUMP00000025505;OTTHUMP00000201578 Tax_Id=9606 Gene_Symbol=SCIN Isoform 1 of Adseverin;>IPI:IPI00879729.1|TREMBL:Q75MG0;Q8NBV9|ENSEMBL:ENSP00000390189|REFSEQ:NP_1491	2	24	24	6	44.2	44.2	13.3	80.488	715	715;468	0	297	3657;7397;15922;19367;23971;24288;25017;32971;34842;37871;38217;43809;48012;49792;51585;64197;69072;72674;76840;86749;89472;94269;105930;105931	True;True;True;True;True;True;True;True;True;True;True;True;True;True;True;True;True;True;True;True;True;True;True;True	3942;8071;17196;20925;25841;26171;27015;35596;37616;40882;41250;47258;51861;53817;55745;69426;74631;79772;84313;94947;97876;103086;115810;115811	88325;88326;88327;88328;88329;88330;88331;88332;183510;367830;367831;441873;441874;441875;528170;528171;528172;528173;528174;528175;534521;534522;544475;544476;724370;724371;724372;724373;724374;724375;724376;765227;842226;842227;848659;976949;1090548;1090549;1142718;1142719;1142720;1142721;1179866;1179867;1471092;1471093;1471094;1471095;1471096;1587146;1649510;1741264;1741265;1741266;1741267;174…	180629;180630;180631;180632;180633;180634;180635;180636;180637;180638;180639;180640;373699;741374;741375;741376;891532;891533;891534;891535;891536;1064218;1064219;1064220;1064221;1064222;1064223;1064224;1064225;1064226;1075874;1075875;1075876;1094217;1094218;1094219;1094220;1458867;1458868;1458869;1458870;1458871;1458872;1458873;1458874;1458875;1458876;1540727;1702910;1702911;1702912;1702913;1715…	180636;373699;741374;891536;1064222;1075874;1094218;1458874;1540727;1702911;1715127;1975010;2212999;2320076;2390379;2970127;3201273;3320889;3502101;3850448;3973001;4176171;4810087;4810090	646;647;648	253;261;320			4185.87
IPI00002618	IPI00002618	IPI00002618	4	1	1	>IPI:IPI00002618.1|SWISS-PROT:Q9UBJ2|ENSEMBL:ENSP00000310688|REFSEQ:NP_005155|H-INV:HIT000243801|VEGA:OTTHUMP00000167131 Tax_Id=9606 Gene_Symbol=ABCD2 ATP-binding cassette sub-family D member 2	1	4	1	1	5.8	1.1	1.1	83.232	740	740	3.0224e-43	298	26964;47202;106145;112348	False;False;True;False	29081;50971;116042;122819	579483;579484;579485;579486;579487;579488;579489;579490;579491;579492;579493;579494;1071529;2402215;2547523;2547524	1160509;1160510;1160511;1160512;1160513;1160514;1160515;1160516;1160517;1160518;1160519;1160520;1160521;1160522;2170132;4821206;5115883;5115884	1160520;2170132;4821206;5115884	649	407
IPI00002624	IPI00002624;IPI00871903;IPI00382756	IPI00002624;IPI00871903;IPI00382756	7;7;7	7;7;7	7;7;7	>IPI:IPI00002624.1|SWISS-PROT:O43660-1|ENSEMBL:ENSP00000303191|REFSEQ:NP_002660|H-INV:HIT000284924 Tax_Id=9606 Gene_Symbol=PLRG1 Isoform 1 of Pleiotropic regulator 1;>IPI:IPI00871903.1|TREMBL:A8MW61|ENSEMBL:ENSP00000377483 Tax_Id=9606 Gene_Symbol=PLRG1 Put	3	7	7	7	22	22	22	57.193	514	514;514;505	2.5829e-43	299	9489;12748;48257;62564;68716;104361;105019	True;True;True;True;True;True;True	10291;13820;52122;67542;74253;114101;114827	231352;303181;303182;303183;1097902;1433449;1580569;2347704;2369379	473414;614078;614079;614080;2228064;2890848;3189783;4709829;4709830;4755796	473414;614080;2228064;2890848;3189783;4709829;4755796																714.128
IPI00002657	IPI00002657;IPI00219004	IPI00002657;IPI00219004	7;7	6;6	6;6	>IPI:IPI00002657.1|SWISS-PROT:Q9UBL6-1|ENSEMBL:ENSP00000268720|REFSEQ:NP_055242|H-INV:HIT000244783|VEGA:OTTHUMP00000080383;OTTHUMP00000175355 Tax_Id=9606 Gene_Symbol=CPNE7 Isoform 1 of Copine-7;>IPI:IPI00219004.1|SWISS-PROT:Q9UBL6-2|ENSEMBL:ENSP00000317374	2	7	6	6	12.3	10.9	10.9	70.293	633	633;558	2.2412e-48	302	15708;31134;32461;92297;107211;108348;109806	False;True;True;True;True;True;True	16969;33607;35038;100962;117286;118513;120077	363827;363828;363829;363830;363831;363832;363833;363834;363835;363836;363837;363838;363839;363840;363841;363842;363843;363844;363845;363846;363847;363848;363849;363850;363851;363852;363853;363854;363855;363856;363857;363858;363859;363860;363861;363862;363863;363864;363865;363866;363867;363868;363869;363870;363871;363872;363873;363874;363875;363876;363877;363878;363879;363880;363881;363882;363883;…	733887;733888;733889;733890;733891;733892;733893;733894;733895;733896;733897;733898;733899;733900;733901;733902;733903;733904;733905;733906;733907;733908;733909;733910;733911;733912;733913;733914;733915;733916;733917;733918;733919;733920;733921;733922;733923;733924;733925;733926;733927;733928;733929;733930;733931;733932;733933;733934;733935;733936;733937;733938;733939;733940;733941;733942;733943;…	733986;1363373;1431995;4091069;4874865;4940657;5008069																		2350.47			1076.62
IPI00002666	IPI00002666;IPI00335926	IPI00002666;IPI00335926	5;4	2;1	2;1	>IPI:IPI00002666.3|SWISS-PROT:P09086-3|TREMBL:Q9UMI6;Q9UMJ4|ENSEMBL:ENSP00000373992|REFSEQ:NP_002689|H-INV:HIT000195678|VEGA:OTTHUMP00000077841 Tax_Id=9606 Gene_Symbol=POU2F2 POU domain, class 2, transcription factor 2 (Octamer-binding transcription factor	2	5	2	2	13.8	6.1	6.1	50.261	472	472;400	2.721e-15	303	3817;28071;58373;68958;83794	True;False;False;False;True	4111;30266;63021;74512;91810	93279;605174;605175;605176;605177;605178;605179;605180;605181;605182;605183;605184;605185;605186;1328263;1584618;1584619;1584620;1584621;1584622;1869850	190467;1210760;1210761;1210762;1210763;1210764;1210765;1210766;1210767;1210768;1210769;1210770;1210771;1210772;2682317;3196778;3196779;3196780;3196781;3196782;3196783;3196784;3743644	190467;1210764;2682317;3196784;3743644	650	221
IPI00002707	IPI00002707;IPI00219816;IPI00923553;IPI00923524	IPI00002707;IPI00219816;IPI00923553;IPI00923524	7;7;7;7	7;7;7;7	6;6;6;6	>IPI:IPI00002707.1|SWISS-PROT:Q9UBP0-1|ENSEMBL:ENSP00000320885|REFSEQ:NP_055761|H-INV:HIT000245911|VEGA:OTTHUMP00000158571 Tax_Id=9606 Gene_Symbol=SPAST Isoform 1 of Spastin;>IPI:IPI00219816.1|SWISS-PROT:Q9UBP0-2|TREMBL:B4E267|ENSEMBL:ENSP00000340817|REFSE	4	7	7	6	14.3	14.3	13.1	67.196	616	616;584;530;498	1.4426e-13	304	5785;23620;65936;77948;98353;106870;111154	True;True;True;True;True;True;True	6247;25454;71267;85550;107571;116839;121531	142539;521814;521815;521816;1508699;1763894;1763895;1763896;1763897;1763898;1763899;1763900;2192941;2192942;2192943;2192944;2192945;2421125;2526260	287871;1051662;1051663;1051664;3040066;3040067;3545230;3545231;3545232;3545233;3545234;3545235;3545236;3545237;3545238;4392147;4392148;4392149;4392150;4392151;4392152;4861119;5074399	287871;1051662;3040066;3545232;4392152;4861119;5074399	651	483								656.424												1747.58	1537.32	1331.38
IPI00002714	IPI00002714;IPI00940990;IPI00910436;IPI00383937;IPI00386812	IPI00002714;IPI00940990;IPI00910436;IPI00383937;IPI00386812	2;2;2;2;2	2;2;2;2;2	2;2;2;2;2	>IPI:IPI00002714.2|TREMBL:B4DID6|ENSEMBL:ENSP00000398365 Tax_Id=9606 Gene_Symbol=DKK3 cDNA FLJ52545, highly similar to Dickkopf-related protein 3;>IPI:IPI00940990.1|SWISS-PROT:Q9UBP4|TREMBL:B3KS70;Q6PQ81|ENSEMBL:ENSP00000314910;ENSP00000379762;ENSP00000412	5	2	2	2	11	11	11	39.851	364	364;350;322;215;171	1.381e-05	305	36371;60993	True;True	39223;65856	807996;1395002;1395003;1395004	1630119;2816331;2816332;2816333	1630119;2816333										1707.84				2055.4
IPI00002745	IPI00002745	IPI00002745	14	14	14	>IPI:IPI00002745.1|SWISS-PROT:Q9UBR2|TREMBL:Q5U000|ENSEMBL:ENSP00000217131|REFSEQ:NP_001327|H-INV:HIT000052666|VEGA:OTTHUMP00000031409 Tax_Id=9606 Gene_Symbol=CTSZ Cathepsin Z	1	14	14	14	51.5	51.5	51.5	33.868	303	303	0	306	17663;17664;30475;38022;50124;71318;76094;76634;76635;76947;93174;103870;103871;114622	True;True;True;True;True;True;True;True;True;True;True;True;True;True	19107;19108;32904;41045;54189;77788;83500;83501;84089;84090;84428;101897;113565;113566;125315	406193;406194;406195;406196;406197;406198;406199;406200;406201;406202;406203;406204;406205;406206;406207;406208;406209;406210;665605;665606;665607;665608;845327;1152066;1152067;1152068;1152069;1152070;1152071;1152072;1152073;1152074;1152075;1152076;1152077;1152078;1152079;1152080;1152081;1152082;1152083;1152084;1152085;1626223;1725053;1725054;1725055;1725056;1725057;1725058;1725059;1725060;173668…	819942;819943;819944;819945;819946;819947;819948;819949;819950;819951;819952;819953;819954;819955;819956;819957;819958;819959;819960;819961;1332550;1332551;1332552;1332553;1708642;2338455;2338456;2338457;2338458;2338459;2338460;2338461;2338462;2338463;2338464;2338465;2338466;2338467;2338468;2338469;2338470;2338471;2338472;2338473;2338474;2338475;2338476;2338477;2338478;3275414;3275415;3471490;347…	819945;819960;1332553;1708642;2338458;3275414;3471498;3492980;3492987;3504778;4128039;4677271;4677360;5232892	652	101		78049.4		56442.2	35734.9	27462.3	23256.8			321937			25870.4	17151.5	20021.3	17218.7	8465.6	48544.2	29931.3	37143.8			22844.9
IPI00002790	IPI00002790;IPI00555723;IPI00382747	IPI00002790	23;8;2	23;8;2	23;8;2	>IPI:IPI00002790.3|SWISS-PROT:Q9UBV2-1|TREMBL:Q3ZCU6|ENSEMBL:ENSP00000337053|REFSEQ:NP_005056|H-INV:HIT000058628|VEGA:OTTHUMP00000027904 Tax_Id=9606 Gene_Symbol=SEL1L Isoform 1 of Protein sel-1 homolog 1	3	23	23	23	46	46	46	88.754	794	794;301;95	0	308	301;1118;2987;6166;32280;33572;36211;38018;39581;55375;58224;59038;63124;67710;68698;80807;83140;85876;100058;109319;109993;111490;115829	True;True;True;True;True;True;True;True;True;True;True;True;True;True;True;True;True;True;True;True;True;True;True	314;1195;3218;3219;6654;34844;36237;39057;41039;42720;59805;62855;63744;68263;68264;73168;74234;88632;91121;94007;109405;119559;120278;121882;126591	6264;6265;6266;24726;24727;24728;24729;24730;24731;24732;24733;24734;24735;24736;24737;24738;24739;24740;24741;24742;24743;24744;24745;24746;24747;24748;24749;24750;24751;24752;24753;24754;24755;24756;24757;24758;24759;24760;24761;24762;24763;24764;24765;24766;70434;70435;70436;70437;70438;70439;70440;70441;70442;70443;70444;70445;70446;70447;70448;70449;70450;70451;70452;70453;70454;70455;70456;…	12360;12361;12362;12363;49057;49058;49059;49060;49061;49062;49063;49064;49065;49066;49067;49068;49069;49070;49071;49072;49073;49074;49075;49076;49077;49078;49079;49080;49081;49082;49083;49084;49085;49086;49087;49088;49089;49090;49091;49092;49093;49094;49095;49096;49097;49098;49099;49100;49101;49102;49103;49104;49105;49106;143835;143836;143837;143838;143839;143840;143841;143842;143843;143844;14384…	12362;49094;143848;311650;1420942;1485342;1616910;1708603;1786067;2547303;2669161;2717084;2912203;3125259;3189109;3649817;3725573;3813485;4458208;4979643;5017171;5086134;5280757	653;654;655;656;657;658;659;660;661;662;663	180;185;186;191;413;444;455;560;667;673;693	4604.15	20172	21587.8	13062.1	21162.2	20772.4	53173.4	2901.62		27699.9	4090.5	18351.3	19269	21121	23348.7	2372.89		9018.87	12763.5	8528.11	7959.53	11706.7	6044.85
IPI00002802	IPI00002802	IPI00002802	3	3	3	>IPI:IPI00002802.1|SWISS-PROT:P28300|TREMBL:B0AZT2;B4DN04;B4DQF8;B7ZAJ4;D0PNI2;Q71V04;Q96PQ9|ENSEMBL:ENSP00000231004;ENSP00000378862|REFSEQ:NP_002308|H-INV:HIT000063475|VEGA:OTTHUMP00000159161 Tax_Id=9606 Gene_Symbol=LOX Protein-lysine 6-oxidase	1	3	3	3	7.7	7.7	7.7	46.944	417	417	8.648e-08	309	42409;98660;102397	True;True;True	45763;107895;111970	941474;2201145;2201146;2201147;2201148;2201149;2201150;2201151;2201152;2201153;2289330	1903978;4409267;4409268;4409269;4409270;4409271;4409272;4409273;4409274;4409275;4409276;4409277;4409278;4409279;4409280;4409281;4588897	1903978;4409268;4588897	664	166	5727.58									3851.01
IPI00002803	IPI00002803	IPI00002803	25	1	1	>IPI:IPI00002803.6|SWISS-PROT:Q16512-1|TREMBL:Q15523;Q504U4|ENSEMBL:ENSP00000242783|REFSEQ:NP_002732|H-INV:HIT000216610|VEGA:OTTHUMP00000037582;OTTHUMP00000077861 Tax_Id=9606 Gene_Symbol=PKN1 Isoform 1 of Serine/threonine-protein kinase N1	1	25	1	1	30.5	1.1	1.1	103.93	942	942	0	310	6405;8883;10942;16498;23329;29588;29854;30070;42569;56211;58267;59857;60293;61960;63408;64154;79866;83952;89500;91087;93855;93856;97451;99945;106290	False;True;False;False;False;False;False;False;False;False;False;False;False;False;False;False;False;False;False;False;False;False;False;False;False	6925;9640;11877;17801;25153;31900;32184;32425;32426;45928;60703;62900;64636;65105;66894;66895;68587;69383;87597;91977;97905;99675;102634;102635;106548;109279;116194	161214;161215;218589;218590;218591;266867;380889;380890;380891;380892;380893;380894;380895;380896;380897;515025;643277;643278;643279;643280;643281;643282;643283;643284;643285;643286;643287;643288;643289;643290;643291;643292;643293;643294;643295;643296;643297;643298;643299;643300;643301;643302;643303;643304;643305;643306;643307;643308;643309;643310;643311;643312;650834;656154;656155;656156;656157;…	328667;328668;447282;447283;447284;447285;447286;447287;447288;447289;447290;447291;545386;765925;765926;765927;765928;765929;765930;765931;765932;765933;765934;765935;1038205;1288515;1288516;1288517;1288518;1288519;1288520;1288521;1288522;1288523;1288524;1288525;1288526;1288527;1288528;1288529;1288530;1288531;1288532;1288533;1288534;1288535;1288536;1288537;1288538;1288539;1288540;1288541;1288542…	328667;447286;545386;765930;1038205;1288518;1304091;1314238;1911102;2586214;2677180;2754537;2783144;2864365;2929992;2967135;3616032;3747780;3974862;4046241;4156417;4156419;4350062;4451467;4828064	665;666	169;846																				1523.32
IPI00002804	IPI00002804;IPI00514041;IPI00005990;IPI00514557;IPI00745366	IPI00002804;IPI00514041	36;19;7;5;1	36;19;7;5;1	35;19;7;5;0	>IPI:IPI00002804.1|SWISS-PROT:Q16513|TREMBL:B4DQ21;B4DTP5;B4DVG1;Q08AF4;Q6P5W9|ENSEMBL:ENSP00000359552|REFSEQ:NP_006247|H-INV:HIT000216611|VEGA:OTTHUMP00000011760 Tax_Id=9606 Gene_Symbol=PKN2 Serine/threonine-protein kinase N2;>IPI:IPI00514041.1|TREMBL:B1A	5	36	36	35	43.5	43.5	42.7	112.03	984	984;604;322;211;65	8.4805e-211	311	4787;7830;9248;9374;10070;11668;16497;30065;30130;30804;31685;33798;42569;43695;44113;45316;46763;47806;47807;52527;55988;56210;56619;59476;59477;64785;71796;89116;89117;89894;91736;94882;98534;105367;105627;106176	True;True;True;True;True;True;True;True;True;True;True;True;True;True;True;True;True;True;True;True;True;True;True;True;True;True;True;True;True;True;True;True;True;True;True;True	5160;8533;10033;10169;10929;12661;17800;32420;32493;32494;33252;34203;36476;45928;47138;47582;48858;50418;51645;51646;56734;60460;60702;61143;64214;64215;70044;78481;78482;97500;97501;98328;100365;103748;107762;115214;115486;116074	117591;117592;117593;117594;117595;117596;117597;117598;117599;117600;117601;117602;117603;117604;117605;117606;117607;194915;194916;194917;194918;194919;194920;194921;194922;194923;194924;194925;194926;227564;227565;227566;227567;227568;227569;227570;227571;227572;227573;227574;227575;227576;229515;229516;229517;229518;229519;229520;229521;244878;244879;244880;244881;244882;244883;283728;380868;…	239310;239311;239312;239313;239314;239315;239316;239317;239318;239319;239320;239321;239322;239323;239324;239325;239326;239327;239328;239329;397566;397567;397568;397569;397570;397571;397572;397573;397574;397575;397576;397577;397578;466716;466717;466718;466719;466720;466721;466722;466723;466724;466725;466726;466727;466728;466729;466730;470333;470334;470335;470336;470337;470338;470339;470340;499912;…	239316;397573;466721;470340;499916;578021;765908;1314113;1317190;1351871;1392819;1497013;1911102;1970530;1987115;2056233;2148296;2200797;2200808;2431749;2574856;2586208;2600999;2738005;2738007;2994404;3289004;3956997;3957002;3994823;4071794;4209555;4403072;4777202;4791609;4822012	667;668;669;670;671;672	40;192;510;888;925;973	3508.81	570.43	6045.04	16682.4	11021.2	914.936	3023.83	6966.96	9599.23	3834.7	361.098	5089.71	25470.8		930.276	15890.4	11154	9554.99	2949.61		4488.59
IPI00002824	IPI00002824;IPI00792951;IPI00793531;IPI00791139	IPI00002824;IPI00792951;IPI00793531	13;10;9;6	13;10;9;6	9;8;5;2	>IPI:IPI00002824.7|SWISS-PROT:Q16527|ENSEMBL:ENSP00000310901|REFSEQ:NP_001312|H-INV:HIT000277434|VEGA:OTTHUMP00000168573 Tax_Id=9606 Gene_Symbol=CSRP2 Cysteine and glycine-rich protein 2;>IPI:IPI00792951.1|VEGA:OTTHUMP00000168575 Tax_Id=9606 Gene_Symbol=CS	4	13	13	9	71	71	51.8	20.954	193	193;143;168;112	6.4895e-55	312	11672;11972;34248;39936;45249;52984;58510;71711;74758;77681;89365;89366;100906	True;True;True;True;True;True;True;True;True;True;True;True;True	12665;12983;36968;43104;43105;48785;57231;63166;78347;82026;85260;97767;97768;110327	283750;289350;289351;289352;289353;289354;289355;289356;289357;289358;289359;289360;289361;289362;289363;289364;289365;752457;752458;752459;752460;752461;752462;752463;752464;752465;752466;752467;752468;752469;752470;752471;752472;752473;752474;752475;752476;752477;752478;752479;752480;892113;892114;892115;892116;892117;892118;892119;892120;892121;892122;892123;892124;892125;892126;892127;892128;…	578046;588522;588523;588524;588525;588526;588527;588528;588529;588530;588531;588532;588533;588534;588535;588536;588537;588538;588539;588540;588541;588542;588543;588544;588545;588546;1515056;1515057;1515058;1515059;1515060;1515061;1515062;1515063;1515064;1515065;1515066;1515067;1515068;1515069;1515070;1515071;1515072;1515073;1515074;1515075;1515076;1515077;1515078;1515079;1515080;1515081;1515082;1…	578046;588531;1515086;1805708;2052695;2443515;2692617;3287028;3408566;3534051;3969297;3969315;4507473	673	82	13214.8	17951.2						9856.96	756.497	36225.7	17553.5	42619.8	40148.5						10085.5	13953.6
IPI00002853	IPI00002853;IPI00556528	IPI00002853;IPI00556528	16;15	13;12	11;10	>IPI:IPI00002853.1|SWISS-PROT:Q16537|TREMBL:B7Z5X1;B7Z7C0;B7ZAW5;B7ZKK9;Q58EX4;Q86XZ2|ENSEMBL:ENSP00000337641|REFSEQ:NP_006237|H-INV:HIT000194000|VEGA:OTTHUMP00000028105;OTTHUMP00000179057 Tax_Id=9606 Gene_Symbol=PPP2R5E Serine/threonine-protein phosphatas	2	16	13	11	39	32.8	29.6	54.699	467	467;467	2.1071e-96	313	3176;13238;19014;22163;29724;32022;32023;33163;48043;52363;56631;79573;91512;92012;92945;106117	True;False;True;True;True;False;False;True;True;True;True;True;True;True;True;True	3424;14343;20545;23924;32048;34569;34570;35800;51892;56560;61155;87292;100130;100661;101655;116013	75869;310262;310263;310264;310265;310266;310267;310268;310269;310270;310271;310272;310273;310274;310275;310276;310277;310278;310279;310280;310281;310282;310283;310284;310285;310286;310287;310288;310289;310290;310291;310292;310293;310294;310295;434939;493424;493425;493426;493427;493428;493429;493430;493431;493432;493433;493434;493435;493436;493437;493438;493439;493440;493441;493442;493443;493444;4…	154885;626365;626366;626367;626368;626369;626370;626371;626372;626373;626374;626375;626376;626377;626378;626379;626380;626381;626382;626383;626384;626385;626386;626387;626388;626389;626390;626391;626392;626393;626394;626395;626396;626397;626398;626399;626400;626401;626402;878197;878198;995232;995233;995234;995235;995236;995237;995238;995239;995240;995241;995242;995243;995244;995245;995246;995247;…	154885;626392;878198;995233;1295799;1408564;1408590;1468214;2216104;2424717;2601181;3602955;4063180;4080911;4115005;4818750			1783.31	600.222	7186.67	8397.97	6472.47	1744.45	5153.38					2360.2	5896.31	3794.42		1433.71	1415.27	2385.58	3301.68	5069.37	6833.72
IPI00002857	IPI00002857;IPI00221141;IPI00221143;IPI00221142;IPI00945296;IPI00946109;IPI00945931	IPI00002857;IPI00221141;IPI00221143;IPI00221142;IPI00945296;IPI00946109	8;7;6;6;6;5;2	8;7;6;6;6;5;2	8;7;6;6;6;5;2	>IPI:IPI00002857.2|SWISS-PROT:Q16539-1|ENSEMBL:ENSP00000229794|REFSEQ:NP_620581 Tax_Id=9606 Gene_Symbol=MAPK14 Isoform CSBP2 of Mitogen-activated protein kinase 14;>IPI:IPI00221141.3|SWISS-PROT:Q16539-2|ENSEMBL:ENSP00000229795|REFSEQ:NP_001306|H-INV:HIT000	7	8	8	8	31.7	31.7	31.7	41.293	360	360;360;307;297;283;173;90	2.6725e-28	314	16587;40434;66577;66930;68044;71454;89283;91473	True;True;True;True;True;True;True;True	17891;43634;71944;72323;73527;77998;97678;100088	383085;383086;383087;901906;1523999;1530949;1530950;1530951;1530952;1530953;1530954;1530955;1530956;1530957;1530958;1530959;1558631;1627908;1627909;1981987;2029841;2029842;2029843;2029844	770719;770720;770721;770722;1826076;3070781;3086028;3086029;3086030;3086031;3086032;3086033;3086034;3086035;3086036;3086037;3086038;3086039;3086040;3140567;3278594;3278595;3966874;4060581;4060582;4060583;4060584	770722;1826076;3070781;3086032;3140567;3278595;3966874;4060584	674	268					3829.12			3906.4													2137.3	1371.56
IPI00002879	IPI00002879	IPI00002879	5	5	5	>IPI:IPI00002879.5|SWISS-PROT:Q9H6W3|TREMBL:B4DT02|REFSEQ:NP_078920|H-INV:HIT000035212|VEGA:OTTHUMP00000028099 Tax_Id=9606 Gene_Symbol=C14orf169 Nucleolar protein 66	1	5	5	5	10.8	10.8	10.8	71.085	641	641	1.6818e-20	315	6363;6681;58464;67947;67997	True;True;True;True;True	6880;7220;63117;73426;73477	159498;159499;159500;159501;159502;167018;167019;167020;167021;167022;167023;167024;167025;167026;167027;1330996;1555756;1557353	324194;324195;324196;324197;324198;338843;338844;338845;338846;338847;338848;338849;338850;338851;338852;338853;2688991;3133317;3133318;3137950	324194;338843;2688991;3133317;3137950					986.019
IPI00002881	IPI00002881;IPI00384353;IPI00910613	IPI00002881;IPI00384353;IPI00910613	5;5;5	5;5;5	5;5;5	>IPI:IPI00002881.1|SWISS-PROT:Q16548|ENSEMBL:ENSP00000267953|REFSEQ:NP_004040|H-INV:HIT000218982|VEGA:OTTHUMP00000176537;OTTHUMP00000185566 Tax_Id=9606 Gene_Symbol=BCL2A1 Bcl-2-related protein A1;>IPI:IPI00384353.2|TREMBL:Q86W13|ENSEMBL:ENSP00000335250|REF	3	5	5	5	34.9	34.9	34.9	20.132	175	175;163;163	8.5576e-23	316	50113;50114;55247;85887;106546	True;True;True;True;True	54177;54178;59666;94020;116489	1151894;1151895;1256765;1906723;1906724;1906725;2412671;2412672	2338182;2338183;2338184;2541722;2541723;2541724;3813584;3813585;3813586;3813587;4845199;4845200	2338182;2338184;2541723;3813585;4845199
IPI00002884	IPI00002884;IPI00217869;IPI00953544;IPI00789060	IPI00002884;IPI00217869;IPI00953544	5;4;4;1	5;4;4;1	5;4;4;1	>IPI:IPI00002884.4|SWISS-PROT:Q6PK18-1|ENSEMBL:ENSP00000320116|REFSEQ:NP_078924|VEGA:OTTHUMP00000180815 Tax_Id=9606 Gene_Symbol=C17orf101 Isoform 1 of PKHD domain-containing transmembrane protein C17orf101;>IPI:IPI00217869.4|SWISS-PROT:Q6PK18-2 Tax_Id=9606	4	5	5	5	24.1	24.1	24.1	35.646	319	319;331;331;126	1.2582e-15	317	29121;36632;39628;108865;113010	True;True;True;True;True	31388;39505;42771;119072;123540	631930;631931;813422;813423;813424;813425;883506;883507;2469566;2469567;2469568;2469569;2469570;2469571;2564329;2564330;2564331;2564332	1267342;1267343;1640794;1640795;1640796;1640797;1788342;1788343;4962164;4962165;4962166;4962167;4962168;4962169;5150726;5150727;5150728;5150729	1267343;1640794;1788342;4962164;5150726											20775.9	11778.4			5543.34
IPI00002894	IPI00002894;IPI00655631;IPI00556021	IPI00002894;IPI00655631;IPI00556021	57;54;45	57;54;45	57;54;45	>IPI:IPI00002894.2|SWISS-PROT:P28340|ENSEMBL:ENSP00000262266;ENSP00000406046|REFSEQ:NP_002682|H-INV:HIT000196429|VEGA:OTTHUMP00000077834;OTTHUMP00000077835 Tax_Id=9606 Gene_Symbol=POLD1 DNA polymerase delta catalytic subunit;>IPI:IPI00655631.1|TREMBL:Q308M	3	57	57	57	63.9	63.9	63.9	123.63	1107	1107;1133;1011	0	318	2170;10002;12777;13811;16198;17190;17429;17466;19453;20664;20751;23831;24144;26933;28923;35288;36412;43347;44106;47048;49576;51599;51630;55119;58674;61656;63150;63744;68811;77874;77978;83308;84364;84777;86503;86617;94110;98861;100623;101531;101534;103978;106628;106629;108073;108350;108462;108472;108724;109600;110621;110767;110978;111488;111748;112316;115576	True;True;True;True;True;True;True;True;True;True;True;True;True;True;True;True;True;True;True;True;True;True;True;True;True;True;True;True;True;True;True;True;True;True;True;True;True;True;True;True;True;True;True;True;True;True;True;True;True;True;True;True;True;True;True;True;True	2339;10853;13849;14959;17488;18590;18854;18894;21016;22321;22410;25691;26022;29047;31177;31178;38082;39267;46766;47575;50731;53580;55759;55790;59512;63341;66566;68300;68948;74353;85470;85581;91296;92408;92840;94684;94806;102919;108113;110015;111012;111015;113680;116574;116575;118221;118515;118516;118517;118648;118659;118922;119854;120955;121111;121112;121342;121880;122162;122782;126325	53837;53838;53839;53840;53841;53842;53843;53844;53845;53846;53847;53848;53849;53850;53851;53852;53853;53854;53855;53856;53857;53858;53859;243549;243550;243551;303495;303496;325181;325182;325183;325184;325185;374773;374774;374775;374776;374777;374778;374779;374780;374781;374782;374783;374784;396733;396734;396735;396736;396737;396738;396739;396740;396741;401633;401634;401635;401636;401637;401638;40…	110984;110985;110986;110987;110988;110989;110990;110991;110992;110993;110994;110995;110996;110997;110998;110999;111000;111001;111002;111003;111004;111005;111006;111007;111008;111009;111010;111011;111012;497213;497214;497215;497216;497217;497218;614574;614575;656356;656357;656358;656359;656360;656361;656362;755039;755040;755041;755042;755043;755044;755045;755046;755047;755048;755049;755050;755051;…	110994;497213;614574;656362;755045;799030;810167;811917;894212;939584;941788;1058892;1070678;1159245;1260174;1564620;1632538;1953996;1986983;2161721;2306006;2390560;2391758;2528175;2700590;2847009;2913577;2941978;3192154;3543340;3545990;3730668;3757996;3770988;3840275;3843862;4170141;4417362;4489548;4532838;4532929;4683732;4849338;4849340;4929878;4940662;4945153;4945273;4953318;4991937;5052626;50…	675;676;677;678;679;680;681	388;457;459;527;535;760;772	1630.32		47336.9	51966.2	39611	6839.21	7558.24	14048.6	31358.4	25250	8310.18	9593.19	52363.4	32853	24419.5	23145.9	14085	91727.2	57759.5	52512	40362.7	40845.4	39567.6
IPI00002895	IPI00002895;IPI00792286;IPI00789935	IPI00002895;IPI00792286;IPI00789935	5;3;3	5;3;3	5;3;3	>IPI:IPI00002895.1|SWISS-PROT:P63272|ENSEMBL:ENSP00000225504|REFSEQ:NP_003159|H-INV:HIT000219902|VEGA:OTTHUMP00000182062 Tax_Id=9606 Gene_Symbol=SUPT4H1 Transcription elongation factor SPT4;>IPI:IPI00792286.1|VEGA:OTTHUMP00000182063 Tax_Id=9606 Gene_Symbol	3	5	5	5	35.9	35.9	35.9	13.193	117	117;59;42	1.666e-15	319	1465;5761;5762;64188;109077	True;True;True;True;True	1570;6221;6222;69417;119302	35419;35420;35421;35422;35423;35424;35425;35426;35427;35428;35429;35430;35431;35432;35433;35434;35435;35436;35437;35438;35439;35440;35441;35442;35443;142161;142162;142163;142164;142165;142166;142167;142168;142169;142170;142171;142172;142173;142174;142175;1470834;1470835;1470836;1470837;1470838;1470839;1470840;1470841;1470842;2474366;2474367;2474368;2474369;2474370;2474371;2474372;2474373;2474374;…	74409;74410;74411;74412;74413;74414;74415;74416;74417;74418;74419;74420;74421;74422;74423;74424;74425;74426;74427;74428;74429;74430;74431;74432;74433;74434;74435;74436;74437;74438;74439;74440;74441;74442;74443;74444;74445;74446;74447;74448;74449;74450;287307;287308;287309;287310;287311;287312;287313;287314;287315;287316;287317;287318;287319;287320;287321;287322;287323;287324;287325;287326;287327;…	74409;287311;287329;2968922;4970949			18209.4	3801.06	27599.6	26592.4	7747.8	4718.81	6351.4	3852.12	6456.17					13437.9		7224.13	16878.9	9707.66	12851.2		15732.9	3000.86	25266.3
IPI00002899	IPI00002899;IPI00792803	IPI00002899;IPI00792803	1;1	1;1	1;1	>IPI:IPI00002899.3|SWISS-PROT:Q16553|ENSEMBL:ENSP00000292494;ENSP00000414307|REFSEQ:NP_001120685;NP_002337|H-INV:HIT000276481|VEGA:OTTHUMP00000178347;OTTHUMP00000178348;OTTHUMP00000178350;OTTHUMP00000178351;OTTHUMP00000178352 Tax_Id=9606 Gene_Symbol=LY6E L	2	1	1	1	29.8	29.8	29.8	13.507	131	131;131	3.3093e-11	320	90662	TRUE	99214	2012653;2012654;2012655	4024726;4024727;4024728;4024729;4024730;4024731	4024729
IPI00002902	IPI00002902	IPI00002902	2	2	2	>IPI:IPI00002902.5|SWISS-PROT:Q5SY16|ENSEMBL:ENSP00000366934|REFSEQ:NP_078930|H-INV:HIT000016151|VEGA:OTTHUMP00000001049 Tax_Id=9606 Gene_Symbol=NOL9 Nucleolar protein 9	1	2	2	2	3.7	3.7	3.7	79.322	702	702	4.8031e-21	321	1964;6183	True;True	2123;6671	49263;153860;153861;153862;153863	102529;312352;312353;312354;312355;312356	102529;312353																					405.96
IPI00002922	IPI00002922;IPI00922336;IPI00640917;IPI00218132;IPI00020873;IPI00925198;IPI00927546;IPI00927137;IPI00954226;IPI00792325;IPI00926545;IPI00926848;IPI00926594;IPI00927791;IPI00924550;IPI00924818;IPI00926628	IPI00002922;IPI00922336	20;18;8;8;5;3;2;2;2;1;1;1;1;1;1;1;1	20;18;8;8;5;3;2;2;2;1;1;1;1;1;1;1;1	20;18;8;8;5;3;2;2;2;1;1;1;1;1;1;1;1	>IPI:IPI00002922.5|SWISS-PROT:Q9BZK7|ENSEMBL:ENSP00000405574;ENSP00000413251|REFSEQ:NP_078941|H-INV:HIT000077105|VEGA:OTTHUMP00000173623;OTTHUMP00000211531;OTTHUMP00000211535 Tax_Id=9606 Gene_Symbol=TBL1XR1 F-box-like/WD repeat-containing protein TBL1XR1;>	17	20	20	20	47.5	47.5	47.5	55.594	514	514;376;577;526;522;142;76;73;55;123;120;96;87;81;68;62;33	0	322	13178;14891;14892;15854;35029;35204;37030;37424;38905;41794;50245;51647;55319;58805;78379;88668;95777;100003;103802;113971	True;True;True;True;True;True;True;True;True;True;True;True;True;True;True;True;True;True;True;True	14278;16096;16097;17120;37806;37991;39983;40405;41987;45105;54316;55809;59744;63491;86015;97023;104728;109345;113494;124571	309300;309301;309302;347056;347057;347058;347059;347060;347061;347062;347063;347064;347065;347066;347067;347068;347069;347070;347071;347072;347073;347074;347075;347076;347077;347078;347079;366408;366409;366410;366411;366412;366413;366414;366415;366416;366417;366418;366419;366420;366421;366422;366423;366424;366425;366426;366427;769644;769645;769646;769647;769648;769649;769650;769651;769652;769653;…	624590;624591;624592;702064;702065;702066;702067;702068;702069;702070;702071;702072;702073;702074;702075;702076;702077;702078;702079;702080;702081;702082;702083;702084;702085;702086;702087;702088;702089;702090;738533;738534;738535;738536;738537;738538;738539;738540;738541;738542;738543;738544;738545;738546;738547;738548;738549;738550;738551;738552;738553;738554;738555;738556;738557;738558;1548875…	624590;702082;702090;738551;1548900;1558418;1662616;1681867;1743374;1876797;2344523;2392100;2544593;2706645;3559460;3933425;4252190;4456622;4673397;5202403			1967.25	15342.4		9517.47	7182.49	1769.51	11846.3		15148.9	23084.6	20972	1626.28	20428.4	11114.5	5454.33	12861.5	2552.21	13957.6	14705.6	9215.49	18333	13795.3	14377.5
IPI00002926	IPI00002926;IPI00789800	IPI00002926	8;2	8;2	8;2	>IPI:IPI00002926.4|SWISS-PROT:Q9H9H4|ENSEMBL:ENSP00000267202|REFSEQ:NP_078943|H-INV:HIT000006086|VEGA:OTTHUMP00000169760 Tax_Id=9606 Gene_Symbol=VPS37B Vacuolar protein sorting-associated protein 37B	2	8	8	8	43.2	43.2	43.2	31.307	285	285;76	7.5464e-247	323	27477;29622;43640;64802;69989;81906;89045;114915	True;True;True;True;True;True;True;True	29627;31935;47083;70063;70064;75845;89810;97421;125624	589909;589910;589911;589912;589913;589914;589915;589916;643835;643836;643837;643838;643839;643840;643841;643842;643843;643844;643845;643846;643847;643848;643849;643850;643851;974166;974167;974168;974169;974170;974171;1483979;1483980;1483981;1483982;1483983;1483984;1483985;1483986;1483987;1483988;1483989;1483990;1483991;1483992;1603052;1603053;1603054;1603055;1603056;1603057;1835223;1835224;183522…	1180545;1180546;1180547;1180548;1180549;1180550;1180551;1180552;1180553;1180554;1180555;1180556;1180557;1289564;1289565;1289566;1289567;1289568;1289569;1289570;1289571;1289572;1289573;1289574;1289575;1289576;1289577;1289578;1289579;1289580;1289581;1289582;1289583;1289584;1289585;1289586;1289587;1289588;1289589;1289590;1969509;1969510;1969511;1969512;1969513;1969514;1969515;1969516;1969517;2995350…	1180547;1289573;1969514;2995369;3231353;3678230;3955130;5244783	682;683;684	31;35;124				22832.1	30251.5		6370.09	30485.7	721.665		13105.9	33491.9	82526.7	57329.5	96686.3	32827.7	15358.3	131279					23359.1
IPI00002948	IPI00002948	IPI00002948	1	1	1	>IPI:IPI00002948.3|SWISS-PROT:Q9H9Z2|ENSEMBL:ENSP00000254231;ENSP00000363314|REFSEQ:NP_078950|H-INV:HIT000040568|VEGA:OTTHUMP00000003663 Tax_Id=9606 Gene_Symbol=LIN28 Lin-28 homolog A	1	1	1	1	7.2	7.2	7.2	22.743	209	209	1.8147e-06	324	360	TRUE	379	7559	15569	15569
IPI00002957	IPI00002957	IPI00002957	4	4	4	>IPI:IPI00002957.1|SWISS-PROT:Q9HA65|TREMBL:B4DT12;B9A6L8;Q6YL46;Q96RQ7|ENSEMBL:ENSP00000221543|REFSEQ:NP_078958|H-INV:HIT000031571|VEGA:OTTHUMP00000076535 Tax_Id=9606 Gene_Symbol=TBC1D17 TBC1 domain family member 17	1	4	4	4	7.1	7.1	7.1	72.653	648	648	5.8528e-12	325	30015;37584;44308;66756	True;True;True;True	32365;40575;47788;72129	654408;654409;654410;834861;988256;988257;1527460;1527461	1310912;1310913;1310914;1687931;1996855;1996856;3079465;3079466	1310912;1687931;1996855;3079465																2032.09
IPI00002966	IPI00002966;IPI00031022	IPI00002966	83;11	83;11	78;11	>IPI:IPI00002966.2|SWISS-PROT:P34932|TREMBL:B0AZS1;B0AZT0;B0AZU6;B4DH02;B4DIZ3;B4DN48;B4DSE8;B4DT47;B4DUS3;B4E0H6;B4E354;O14992;Q59GF8;Q7KYN0|ENSEMBL:ENSP00000302961|REFSEQ:NP_002145|H-INV:HIT000058763|VEGA:OTTHUMP00000159262 Tax_Id=9606 Gene_Symbol=HSPA4	2	83	83	78	92.1	92.1	88.2	94.33	840	840;148	0	326	2748;2749;3249;3250;3627;3628;13066;13067;15889;20516;21380;24118;24167;24419;24879;25985;27872;28416;29697;30790;30791;32112;32113;33102;35754;48438;51063;51228;51332;51333;52625;52661;53381;53382;56662;57517;60355;60356;60442;60691;63060;63061;63107;66511;69814;70746;70747;71896;71897;72801;73000;73736;74007;74518;74519;74890;76895;77304;78347;79608;81835;82647;86562;86563;90630;91786;92983;929…	True;True;True;True;True;True;True;True;True;True;True;True;True;True;True;True;True;True;True;True;True;True;True;True;True;True;True;True;True;True;True;True;True;True;True;True;True;True;True;True;True;True;True;True;True;True;True;True;True;True;True;True;True;True;True;True;True;True;True;True;True;True;True;True;True;True;True;True;True;True;True;True;True;True;True;True;True;True;True;True…	2954;2955;2956;3502;3503;3911;3912;14157;14158;17157;22164;23075;25996;26048;26345;26346;26867;28034;30054;30631;32018;32019;33238;33239;34671;34672;35738;38582;38583;52319;55194;55367;55475;55476;56839;56877;56878;57656;57657;61188;62091;65168;65169;65262;65534;68167;68168;68169;68170;68237;68238;71876;75600;75601;76927;76928;76929;76930;78622;78623;78624;78625;78626;79924;80147;80148;80931;8093…	66173;66174;66175;66176;66177;66178;66179;66180;66181;66182;66183;66184;66185;66186;66187;66188;66189;66190;66191;66192;66193;66194;66195;66196;66197;66198;66199;66200;66201;77315;77316;77317;77318;77319;77320;77321;77322;77323;77324;77325;77326;77327;77328;77329;77330;77331;77332;77333;77334;77335;77336;77337;77338;77339;77340;77341;77342;77343;77344;77345;77346;77347;77348;77349;77350;77351;773…	136017;136018;136019;136020;136021;136022;136023;136024;136025;136026;136027;136028;136029;136030;136031;136032;136033;136034;136035;136036;136037;136038;136039;136040;136041;136042;136043;136044;136045;136046;136047;136048;136049;136050;136051;136052;136053;136054;136055;136056;136057;136058;136059;136060;136061;136062;136063;136064;136065;136066;157833;157834;157835;157836;157837;157838;157839;…				328465	101551	516289	335578	529267	611874	353052	250761	95884.6	257774	151852	297464	460261	449100	532905	751052	540189	461648	391504	173449	361027	151539	539063
IPI00002968	IPI00002968	IPI00002968	5	5	5	>IPI:IPI00002968.1|SWISS-PROT:O96033|ENSEMBL:ENSP00000411022|REFSEQ:NP_789776 Tax_Id=9606 Gene_Symbol=MOCS2 Molybdenum cofactor synthesis protein 2A	1	5	5	5	55.7	55.7	55.7	9.7552	88	88	2.8979e-16	327	41682;72515;76101;85350;86919	True;True;True;True;True	44985;79527;79528;79529;83508;93452;95132	925801;1646258;1646259;1646260;1646261;1725148;1725149;1725150;1725151;1725152;1725153;1725154;1725155;1725156;1725157;1725158;1725159;1725160;1725161;1725162;1725163;1725164;1725165;1725166;1725167;1895085;1895086;1895087;1895088;1895089;1895090;1895091;1895092;1895093;1895094;1895095;1895096;1895097;1895098;1895099;1895100;1895101;1895102;1928328;1928329;1928330;1928331;1928332;1928333;1928334;…	1873529;3314650;3314651;3314652;3314653;3471619;3471620;3471621;3471622;3471623;3471624;3471625;3471626;3471627;3471628;3471629;3471630;3471631;3471632;3471633;3471634;3471635;3471636;3471637;3471638;3471639;3471640;3471641;3471642;3471643;3471644;3471645;3471646;3471647;3471648;3471649;3471650;3471651;3788389;3788390;3788391;3788392;3788393;3788394;3788395;3788396;3788397;3788398;3788399;3788400…	1873529;3314651;3471628;3788407;3857194	706	1				2184.14	5216.94	5193.27	4504.63	6773.3	2819.08			2023.14	2011.29	4483.16	2495.15	2731.8		2598.99	1130.21	1866.26			5793.55
IPI00002970	IPI00002970	IPI00002970	2	2	2	>IPI:IPI00002970.1|SWISS-PROT:Q16585|TREMBL:B7Z635;Q5U0N0;Q6IBJ4|ENSEMBL:ENSP00000370839|REFSEQ:NP_000223|H-INV:HIT000219125|VEGA:OTTHUMP00000158880 Tax_Id=9606 Gene_Symbol=SGCB Beta-sarcoglycan	1	2	2	2	11.3	11.3	11.3	34.776	318	318	1.3417e-09	328	4;64283	True;True	4;69519	132;1473217	209;2974940;2974941	209;2974941														1546.86
IPI00002984	IPI00002984;IPI00793281;IPI00641846;IPI00640209	IPI00002984;IPI00793281;IPI00641846;IPI00640209	1;1;1;1	1;1;1;1	1;1;1;1	>IPI:IPI00002984.1|SWISS-PROT:Q9UHC9-1|H-INV:HIT000073287|VEGA:OTTHUMP00000025309 Tax_Id=9606 Gene_Symbol=NPC1L1 Isoform 1 of Niemann-Pick C1-like protein 1;>IPI:IPI00793281.1|TREMBL:A8MSP5|ENSEMBL:ENSP00000289547|REFSEQ:NP_037521|VEGA:OTTHUMP00000159465 T	4	1	1	1	0.6	0.6	0.6	148.7	1359	1359;1359;1332;724	0.0003475	330	89254	TRUE	97648	1981335;1981336;1981337;1981338;1981339;1981340;1981341;1981342;1981343;1981344;1981345;1981346;1981347;1981348;1981349;1981350;1981351;1981352;1981353;1981354;1981355;1981356;1981357;1981358;1981359;1981360;1981361;1981362;1981363;1981364;1981365;1981366;1981367;1981368;1981369;1981370;1981371;1981372;1981373;1981374;1981375;1981376;1981377;1981378;1981379;1981380;1981381;1981382;1981383	3965801;3965802;3965803;3965804;3965805;3965806;3965807;3965808;3965809;3965810;3965811;3965812;3965813;3965814;3965815;3965816;3965817;3965818;3965819;3965820;3965821;3965822;3965823;3965824;3965825;3965826;3965827;3965828;3965829;3965830;3965831;3965832;3965833;3965834;3965835;3965836;3965837;3965838;3965839;3965840;3965841;3965842;3965843;3965844;3965845;3965846;3965847;3965848;3965849;3965850…	3965807			886.778			1169.11					9192.5	1433.5			545.107			621.358				1776.09		2050.24	690.891
IPI00003004	IPI00003004;IPI00795087	IPI00003004	16;7	16;7	12;5	>IPI:IPI00003004.1|SWISS-PROT:Q9H936|ENSEMBL:ENSP00000322020|REFSEQ:NP_078974|H-INV:HIT000038512|VEGA:OTTHUMP00000164433 Tax_Id=9606 Gene_Symbol=SLC25A22 Mitochondrial glutamate carrier 1	2	16	16	12	64.4	64.4	52.9	34.47	323	323;97	0	331	1792;18994;32520;35179;36184;39491;40395;45898;48160;51984;54505;59816;79626;86634;90945;111135	True;True;True;True;True;True;True;True;True;True;True;True;True;True;True;True	1932;20525;35103;37962;39025;42626;43590;49481;52017;56166;58843;64592;87349;94823;94824;99524;121509;121510	43190;43191;43192;43193;43194;43195;43196;43197;43198;43199;43200;43201;43202;43203;43204;43205;43206;43207;43208;43209;43210;43211;434747;434748;434749;434750;434751;434752;434753;434754;434755;434756;434757;434758;713480;713481;713482;713483;713484;713485;713486;713487;713488;713489;713490;713491;713492;713493;713494;713495;713496;713497;713498;713499;713500;713501;713502;713503;713504;713505;7…	89246;89247;89248;89249;89250;89251;89252;89253;89254;89255;89256;89257;89258;89259;89260;89261;89262;89263;89264;89265;89266;89267;89268;89269;89270;89271;89272;89273;89274;877888;877889;877890;877891;877892;877893;877894;877895;877896;877897;877898;877899;877900;877901;877902;877903;877904;877905;1434490;1434491;1434492;1434493;1434494;1434495;1434496;1434497;1434498;1434499;1434500;1434501;143…	89254;877894;1434541;1557117;1615255;1780387;1824072;2102902;2222532;2407180;2500590;2752797;3604832;3844640;4042539;5073385	707;708	49;65	7843.49	13666.9	26315.8	28364.6	20634.3	9108.24	6046.86	53535.5	36955	16139.7	27242.1	9705.95	25343.9	5478.71	26499.4	32206	30926.2	41587.8	24421	16358.6	5080.92		19895.4
IPI00003021	IPI00003021;IPI00640401;IPI00647102;IPI00908591;IPI00375339;IPI00911028;IPI00909069	IPI00003021;IPI00640401;IPI00647102;IPI00908591;IPI00375339	20;20;16;16;11;6;5	2;2;1;0;0;1;0	2;2;1;0;0;1;0	>IPI:IPI00003021.1|SWISS-PROT:P50993|TREMBL:B2RAQ4|ENSEMBL:ENSP00000354490|REFSEQ:NP_000693|VEGA:OTTHUMP00000025754 Tax_Id=9606 Gene_Symbol=ATP1A2 Sodium/potassium-transporting ATPase subunit alpha-2;>IPI:IPI00640401.1|TREMBL:B1AKY9;B3KRI1;Q58I22|ENSEMBL:E	7	20	2	2	20	2.5	2.5	112.26	1020	1020;1009;920;723;1029;272;307	0	333	1298;1529;39335;42708;59575;59576;59707;66299;71800;74774;74775;75523;76612;77702;77703;78986;78987;96245;102583;104884	False;False;False;False;False;False;False;True;True;False;False;False;False;False;False;False;False;False;False;False	1387;1639;42446;46081;64319;64320;64460;71644;78486;82044;82045;82891;82892;84063;84064;85284;85285;85286;86659;86660;105244;112166;114674;114675	29976;29977;29978;29979;29980;29981;29982;29983;29984;29985;29986;29987;29988;29989;29990;29991;29992;29993;29994;29995;29996;29997;29998;29999;30000;30001;30002;30003;30004;30005;30006;30007;30008;30009;30010;30011;30012;30013;30014;30015;30016;30017;30018;30019;30020;30021;30022;30023;30024;30025;30026;30027;30028;30029;30030;30031;30032;30033;30034;30035;30036;30037;30038;30039;30040;30041;300…	61332;61333;61334;61335;61336;61337;61338;61339;61340;61341;61342;61343;61344;61345;61346;61347;61348;61349;61350;61351;61352;61353;61354;61355;61356;61357;61358;61359;61360;61361;61362;61363;61364;61365;61366;61367;61368;61369;61370;61371;61372;61373;61374;61375;61376;61377;61378;61379;61380;61381;61382;61383;61384;61385;61386;61387;61388;61389;61390;61391;61392;61393;61394;61395;61396;61397;613…																	2625.46
IPI00003027	IPI00003027	IPI00003027	3	3	3	>IPI:IPI00003027.1|SWISS-PROT:Q9H840|ENSEMBL:ENSP00000270257;ENSP00000375813;ENSP00000398324|REFSEQ:NP_001007270;NP_001007271;NP_078983|H-INV:HIT000007292|VEGA:OTTHUMP00000076736 Tax_Id=9606 Gene_Symbol=GEMIN7 Gem-associated protein 7	1	3	3	3	40.5	40.5	40.5	14.536	131	131	2.9613e-13	334	37300;71890;101244	True;True;True	40272;78611;110702	829540;1634708;1634709;1634710;2258430;2258431;2258432	1675755;1675756;3291735;3291736;3291737;3291738;4519342;4519343;4519344;4519345;4519346	1675756;3291735;4519345	713	1								1731.96
IPI00003031	IPI00003031;IPI00551022;IPI00442223	IPI00003031;IPI00551022;IPI00442223	10;10;8	10;10;8	10;10;8	>IPI:IPI00003031.3|SWISS-PROT:Q96AB3-2|ENSEMBL:ENSP00000085068|REFSEQ:NP_078986|H-INV:HIT000010396|VEGA:OTTHUMP00000076614 Tax_Id=9606 Gene_Symbol=ISOC2 Isoform 2 of Isochorismatase domain-containing protein 2, mitochondrial;>IPI:IPI00551022.3|SWISS-PROT:Q	3	10	10	10	75.6	75.6	75.6	24.097	221	221;205;135	0	335	187;24827;36594;41559;59724;61376;81767;91776;94758;106436	True;True;True;True;True;True;True;True;True;True	195;26813;39465;44853;64478;66265;66266;89659;100407;103616;103617;116363;116364	4062;4063;4064;4065;4066;4067;4068;4069;4070;4071;4072;4073;4074;4075;4076;4077;4078;4079;4080;4081;4082;4083;4084;4085;4086;4087;4088;4089;4090;4091;4092;4093;4094;4095;4096;4097;4098;4099;4100;4101;4102;4103;4104;541920;541921;541922;541923;541924;541925;541926;541927;541928;541929;541930;541931;541932;541933;541934;541935;541936;541937;541938;541939;541940;541941;541942;541943;541944;541945;54…	7947;7948;7949;7950;7951;7952;7953;7954;7955;7956;7957;7958;7959;7960;7961;7962;7963;7964;7965;7966;7967;7968;7969;7970;7971;7972;7973;7974;7975;7976;7977;7978;7979;7980;7981;7982;7983;7984;7985;7986;7987;7988;7989;7990;7991;7992;7993;7994;7995;7996;7997;7998;7999;8000;8001;8002;8003;8004;8005;8006;8007;8008;8009;8010;8011;8012;8013;8014;8015;8016;8017;8018;8019;8020;8021;8022;1088996;1088997;108…	7954;1089093;1639337;1868653;2749488;2834035;3672029;4072727;4204220;4835176	714;715;716	23;56;87	18806	17215.9	146369	41345.1	16709.5	18663.2	7328.19	9383.8	11813.9	16018.3	36280.5	58322.2	14419.6	29461.6	24235.9	12115.6	22391	38934.8	54478.2	39124.5	2425.96	11330.8	16416.4
IPI00003035	IPI00003035;IPI00794726	IPI00003035;IPI00794726	1;1	1;1	1;1	>IPI:IPI00003035.1|SWISS-PROT:Q9H079|TREMBL:B4DEM0;B4DNG1|ENSEMBL:ENSP00000256544|REFSEQ:NP_078989|H-INV:HIT000025504|VEGA:OTTHUMP00000159730;OTTHUMP00000176140 Tax_Id=9606 Gene_Symbol=C15orf29 Uncharacterized protein C15orf29;>IPI:IPI00794726.1|VEGA:OTTHU	2	1	1	1	3.6	3.6	3.6	34.767	304	304;131	0.00024909	336	88637	TRUE	96991	1965103;1965104;1965105;1965106;1965107;1965108	3932455;3932456;3932457;3932458;3932459;3932460;3932461	3932455							271.186									215.406	124.454
IPI00003096	IPI00003096	IPI00003096	3	3	3	>IPI:IPI00003096.1|SWISS-PROT:P01583|TREMBL:Q53QF9|ENSEMBL:ENSP00000263339;ENSP00000387167|REFSEQ:NP_000566|H-INV:HIT000322001|VEGA:OTTHUMP00000161990;OTTHUMP00000203692 Tax_Id=9606 Gene_Symbol=IL1A Interleukin-1 alpha	1	3	3	3	19.6	19.6	19.6	30.606	271	271	5.1989e-10	338	7233;96845;112791	True;True;True	7895;105897;123309	179832;2157039;2559151;2559152	366078;366079;4320711;5140109;5140110	366078;4320711;5140109																82944
IPI00003128	IPI00003128;IPI00894468;IPI00657713;IPI00852618;IPI00853118;IPI00657829;IPI00657802;IPI00852922;IPI00852962;IPI00927141;IPI00852761	IPI00003128	27;8;8;7;6;6;5;4;4;1;1	1;0;0;0;0;0;0;0;0;0;0	1;0;0;0;0;0;0;0;0;0;0	>IPI:IPI00003128.1|SWISS-PROT:O15460-1|TREMBL:Q5HYD8|ENSEMBL:ENSP00000166534;ENSP00000351611;ENSP00000368398;ENSP00000384999|REFSEQ:NP_001136071;NP_004190|VEGA:OTTHUMP00000065966;OTTHUMP00000065968 Tax_Id=9606 Gene_Symbol=P4HA2 Isoform IIb of Prolyl 4-hydr	11	27	1	1	57.9	5.4	5.4	60.901	535	535;236;204;184;167;153;147;114;101;55;50	0	339	7827;7828;19160;24241;24242;27208;37796;38798;40117;51712;56249;62469;71787;78838;79916;84007;85219;85817;91788;92667;94288;96275;101940;112994;112995;114866;115894	False;False;False;False;False;False;False;False;False;False;False;False;False;False;False;False;False;False;False;False;False;False;True;False;False;False;False	8530;8531;20702;26124;26125;29336;40803;41875;43296;55874;60746;67439;78464;78465;86500;87649;92034;93309;93942;93943;100419;101349;103107;105276;111476;123523;123524;125574;126660;126661	194794;194795;194796;194797;194798;194799;194800;194801;194802;194803;194804;194805;194806;194807;194808;194809;194810;194811;194812;194813;194814;194815;194816;194817;194818;194819;194820;194821;194822;194823;194824;194825;194826;194827;194828;194829;194830;194831;194832;194833;194834;194835;194836;194837;194838;194839;194840;194841;194842;194843;194844;194845;194846;194847;194848;194849;194850;…	397333;397334;397335;397336;397337;397338;397339;397340;397341;397342;397343;397344;397345;397346;397347;397348;397349;397350;397351;397352;397353;397354;397355;397356;397357;397358;397359;397360;397361;397362;397363;397364;397365;397366;397367;397368;397369;397370;397371;397372;397373;397374;397375;397376;397377;397378;397379;397380;397381;397382;397383;397384;397385;397386;397387;397388;397389;…	397336;397437;882640;1073808;1073812;1167587;1699651;1738794;1817997;2393576;2588148;2887257;3288556;3574253;3617242;3748461;3779575;3811701;4074338;4101338;4176854;4279867;4560627;5150311;5150352;5243464;5283624	718;719;720;721	189;345;402;458
IPI00003168	IPI00003168;IPI00796213;IPI00942171;IPI00789576;IPI00795423;IPI00788900;IPI00789022;IPI00798249;IPI00445190	IPI00003168;IPI00796213;IPI00942171;IPI00789576;IPI00795423	16;14;13;10;9;7;5;5;4	16;14;13;10;9;7;5;5;4	15;13;12;10;9;7;5;5;4	>IPI:IPI00003168.1|SWISS-PROT:O60256|TREMBL:B2R7R5|ENSEMBL:ENSP00000268835;ENSP00000379017|REFSEQ:NP_002758|H-INV:HIT000338411|VEGA:OTTHUMP00000065716;OTTHUMP00000182964 Tax_Id=9606 Gene_Symbol=PRPSAP2 Phosphoribosyl pyrophosphate synthetase-associated pro	9	16	16	15	53.1	53.1	49.3	40.925	369	369;320;329;244;194;176;161;140;156	3.1137e-125	341	3846;8505;9272;9273;22573;22947;44392;44974;60846;83604;88428;93178;100335;108281;108528;108529	True;True;True;True;True;True;True;True;True;True;True;True;True;True;True;True	4142;4143;9246;10061;10062;24352;24752;47874;47875;48496;65703;65704;91610;96759;101901;109705;109706;118444;118721;118722	93799;93800;93801;210073;227866;227867;227868;227869;227870;227871;227872;227873;227874;227875;227876;227877;227878;227879;227880;227881;227882;227883;227884;227885;227886;227887;227888;227889;227890;227891;227892;227893;227894;227895;227896;227897;227898;227899;227900;227901;227902;227903;501321;501322;501323;501324;501325;501326;501327;501328;501329;501330;501331;501332;501333;501334;501335;501…	191661;191662;191663;429040;467286;467287;467288;467289;467290;467291;467292;467293;467294;467295;467296;467297;467298;467299;467300;467301;467302;467303;467304;467305;467306;467307;467308;467309;467310;467311;467312;467313;467314;467315;467316;467317;467318;467319;467320;467321;467322;467323;467324;467325;467326;467327;467328;467329;467330;467331;467332;467333;467334;467335;467336;467337;467338;…	191662;429040;467335;467362;1010609;1024737;2000888;2039809;2809740;3738709;3917366;4128254;4470599;4938158;4948747;4948754	722;723;724;725	245;296;343;358		1590.81	5895.16	7851.31	5734.65	925.288	6667.83	14089		894.041	3862.51	5732.77	21843.4	9601.99	8191.1	8828.32	13715.3	4653.52	15472.4	10014.2	12899.8	5391.48	6173.19
IPI00003217	IPI00003217;IPI00514549;IPI00908513	IPI00003217;IPI00514549	19;10;9	19;10;9	19;10;9	>IPI:IPI00003217.3|SWISS-PROT:Q99436|TREMBL:B2RAQ9;Q6IBT1;Q86U62|ENSEMBL:ENSP00000259457|REFSEQ:NP_002790|H-INV:HIT000101415|VEGA:OTTHUMP00000022798 Tax_Id=9606 Gene_Symbol=PSMB7 Proteasome subunit beta type-7;>IPI:IPI00514549.1|TREMBL:Q5TBG5|ENSEMBL:ENSP0	3	19	19	19	84.5	84.5	84.5	29.965	277	277;210;142	0	342	1327;1328;9693;9694;11832;14819;31074;39096;44921;44922;49468;55975;55976;64426;73008;73009;74575;75390;114949	True;True;True;True;True;True;True;True;True;True;True;True;True;True;True;True;True;True;True	1417;1418;10519;10520;10521;12832;16020;33542;33543;42190;48442;48443;48444;53463;53464;60447;60448;69668;80156;80157;81830;82716;125658	31403;31404;236265;236266;236267;236268;236269;236270;236271;236272;236273;236274;236275;236276;236277;236278;236279;236280;236281;236282;236283;236284;236285;236286;236287;236288;236289;236290;236291;287393;344072;344073;344074;344075;344076;344077;344078;344079;344080;344081;344082;344083;344084;344085;344086;344087;344088;344089;344090;344091;344092;344093;344094;344095;677894;677895;677896;67…	65767;65768;482717;482718;482719;482720;482721;482722;482723;482724;482725;482726;482727;482728;482729;482730;482731;482732;482733;482734;482735;482736;482737;482738;482739;482740;482741;482742;482743;482744;482745;482746;482747;482748;482749;482750;482751;482752;482753;482754;482755;584986;695589;695590;695591;695592;695593;695594;695595;695596;695597;695598;695599;695600;695601;695602;695603;69…	65767;65768;482720;482732;584986;695602;1362229;1751286;2034403;2034406;2299903;2574506;2574535;2981532;3338729;3338731;3399125;3438548;5246010	726;727;728;729;730;731	67;97;170;178;189;274	23609.9	22072.7	11725.1	36113.1	31480.1	23989.8	32043.4	23364.2	4485.64	5914.13	2337.89	14246.9	31108.3	24773.6	21318.6	15486.8	18433.3	41934.9	12239.1	20341.9	13270.1	11464.3	10974.2
IPI00003269	IPI00003269	IPI00003269	16	3	3	>IPI:IPI00003269.1|SWISS-PROT:Q562R1|TREMBL:B2RPJ1|ENSEMBL:ENSP00000416706|REFSEQ:NP_001017992|H-INV:HIT000057151 Tax_Id=9606 Gene_Symbol=ACTBL2 Beta-actin-like protein 2	1	16	3	3	39.1	15.7	15.7	42.003	376	376	0	343	11784;16900;16901;22412;41801;45085;45086;45763;45764;54376;56114;56115;93930;93931;99960;101797	False;False;False;True;False;False;False;False;False;False;False;False;False;False;True;True	12781;18240;18241;18242;18243;24184;45112;45113;45114;48614;48615;49338;49339;58708;60592;60593;60594;60595;102719;102720;109296;111319	286116;286117;286118;286119;286120;286121;286122;286123;286124;286125;286126;286127;286128;286129;286130;286131;286132;286133;286134;286135;286136;286137;286138;286139;286140;286141;286142;286143;286144;390279;390280;390281;390282;390283;390284;390285;390286;390287;390288;390289;390290;390291;390292;390293;390294;390295;390296;390297;390298;390299;390300;390301;390302;390303;390304;390305;390306;…					1.41234e+06	1.1795e+06	600235	567544	1.821e+06	2.24477e+06	1.07271e+06	537867	320844	617935	474181	501230	699190	551741	877096	489222	719718	462098	642895	431896	792270	1.2913e+06	541461
IPI00003293	IPI00003293	IPI00003293	2	2	2	>IPI:IPI00003293.1|SWISS-PROT:P52429|TREMBL:A1L4Q0;Q59FU4|ENSEMBL:ENSP00000284061|REFSEQ:NP_003638|H-INV:HIT000220095|VEGA:OTTHUMP00000181700 Tax_Id=9606 Gene_Symbol=DGKE Diacylglycerol kinase epsilon	1	2	2	2	5.3	5.3	5.3	63.926	567	567	6.6136e-07	344	46510;74951	True;True	50133;82234	1055573;1055574;1055575;1055576;1055577;1055578;1055579;1055580;1055581;1055582;1055583;1055584;1698765	2138439;2138440;2138441;2138442;2138443;2138444;2138445;2138446;2138447;2138448;2138449;2138450;2138451;2138452;2138453;2138454;2138455;2138456;2138457;3417010	2138453;3417010																			1417.75		526.145	581.936	539.658
IPI00003309	IPI00003309;IPI00927876;IPI00927044;IPI00924545;IPI00927637;IPI00790361;IPI00791273;IPI00791019	IPI00003309;IPI00927876;IPI00927044;IPI00924545	8;8;6;6;3;3;2;1	8;8;6;6;3;3;2;1	8;8;6;6;3;3;2;1	>IPI:IPI00003309.4|SWISS-PROT:P52434|ENSEMBL:ENSP00000296223;ENSP00000392913|REFSEQ:NP_006223|H-INV:HIT000269722|VEGA:OTTHUMP00000173830;OTTHUMP00000173833;OTTHUMP00000210505 Tax_Id=9606 Gene_Symbol=POLR2H DNA-directed RNA polymerases I, II, and III subuni	8	8	8	8	68.7	68.7	68.7	17.143	150	150;149;175;114;122;46;84;86	2.2839e-231	345	1938;3703;3704;43722;64875;65898;68079;111095	True;True;True;True;True;True;True;True	2093;2094;3989;3990;47167;70140;71224;71225;73563;121467	48517;48518;48519;48520;48521;48522;48523;48524;48525;48526;48527;48528;48529;48530;48531;48532;48533;48534;48535;48536;48537;48538;48539;48540;48541;48542;48543;48544;48545;48546;48547;48548;48549;48550;48551;48552;48553;48554;89533;89534;89535;89536;89537;89538;89539;89540;89541;89542;89543;89544;89545;89546;89547;89548;89549;89550;89551;89552;975121;975122;975123;975124;975125;975126;975127;97…	100583;100584;100585;100586;100587;100588;100589;100590;100591;100592;100593;100594;100595;100596;100597;100598;100599;100600;100601;100602;100603;100604;100605;100606;100607;100608;100609;100610;100611;100612;100613;100614;100615;100616;100617;100618;100619;100620;100621;100622;100623;100624;100625;100626;100627;100628;100629;100630;100631;100632;100633;100634;100635;100636;100637;100638;182721;…	100603;182724;182743;1971092;2997758;3038478;3141918;5071515	736;737	92;123	11980.9	6759.1	11866.4	24030.4	10815.8	17776	15483.6	4479.3	7190.81	11867.1	9288.64	6319.67	13640.3	23540.8	18888.7	26155.1	16434.9	29063.4	9047.01	2284.5	12159.8	8345.54	15814.8
IPI00003310	IPI00003310;IPI00939577;IPI00472231;IPI00291359;IPI00939871;IPI00884938;IPI00854665;IPI00941023;IPI00016841;IPI00556199;IPI00935876;IPI00945319;IPI00879159;IPI00880097;IPI00748167	IPI00003310;IPI00939577;IPI00472231;IPI00291359;IPI00939871;IPI00884938	7;7;6;5;5;5;3;3;3;3;3;2;2;1;1	7;7;6;5;5;5;3;3;3;3;3;2;2;1;1	7;7;6;5;5;5;3;3;3;3;3;2;2;1;1	>IPI:IPI00003310.2|TREMBL:Q9H1A6|ENSEMBL:ENSP00000377383 Tax_Id=9606 Gene_Symbol=POLR2J RPB11a protein;>IPI:IPI00939577.1|SWISS-PROT:P52435|TREMBL:A5D6V8|ENSEMBL:ENSP00000292614|REFSEQ:NP_006225|H-INV:HIT000261992|VEGA:OTTHUMP00000025162;OTTHUMP00000197252	15	7	7	7	51.2	51.2	51.2	14.131	127	127;117;116;180;180;115;158;129;116;115;115;128;83;156;76	9.6778e-41	8083	17549;71430;71431;91605;101605;107856;107857	True;True;True;True;True;True;True	18982;77962;77963;77964;100227;111097;117994;117995	404171;404172;404173;404174;404175;1627559;1627560;1627561;1627562;1627563;1627564;1627565;1627566;1627567;1627568;1627569;1627570;1627571;1627572;1627573;1627574;1627575;1627576;1627577;1627578;2033429;2033430;2033431;2033432;2033433;2033434;2033435;2033436;2033437;2033438;2033439;2033440;2033441;2033442;2033443;2268636;2268637;2268638;2268639;2268640;2268641;2268642;2268643;2268644;2268645;2268…	815956;815957;815958;815959;815960;3278047;3278048;3278049;3278050;3278051;3278052;3278053;3278054;3278055;3278056;3278057;3278058;3278059;3278060;3278061;3278062;3278063;3278064;3278065;3278066;3278067;3278068;3278069;3278070;3278071;3278072;3278073;3278074;3278075;3278076;3278077;3278078;3278079;3278080;3278081;3278082;3278083;3278084;3278085;4068174;4068175;4068176;4068177;4068178;4068179;4068…	815957;3278060;3278077;4068181;4539576;4914893;4914903	15894	1	1960.44		6852.93	6752.57				8319.93		1610.4		6479.59		7065.19				4397.56	5938.54	8389.65	6055.4		3912.27
IPI00003311	IPI00003311	IPI00003311	2	2	2	>IPI:IPI00003311.1|SWISS-PROT:P62875|ENSEMBL:ENSP00000324124|REFSEQ:NP_066951|H-INV:HIT000038385|VEGA:OTTHUMP00000164439 Tax_Id=9606 Gene_Symbol=POLR2L DNA-directed RNA polymerases I, II, and III subunit RPABC5	1	2	2	2	29.9	29.9	29.9	7.645	67	67	4.7899e-11	346	62092;71097	True;True	67043;77456	1422662;1422663;1422664;1422665;1422666;1422667;1422668;1422669;1422670;1422671;1422672;1422673;1422674;1422675;1422676;1422677;1422678;1422679;1422680;1422681;1422682;1422683;1422684;1422685;1422686;1422687;1422688;1422689;1622019;1622020;1622021;1622022;1622023;1622024;1622025;1622026;1622027;1622028;1622029;1622030;1622031	2870044;2870045;2870046;2870047;2870048;2870049;2870050;2870051;2870052;2870053;2870054;2870055;2870056;2870057;2870058;2870059;2870060;2870061;2870062;2870063;2870064;2870065;2870066;2870067;2870068;2870069;2870070;2870071;2870072;2870073;2870074;2870075;2870076;2870077;2870078;2870079;2870080;2870081;2870082;2870083;2870084;2870085;2870086;2870087;2870088;2870089;2870090;2870091;2870092;2870093…	2870105;3267886	738	48	3174.61			6451.31		3828.19	2610.6	11961.6				3639.88	4385.83		6015.14	2458.71		5684.04			5220.41	4368.17	7174.89
IPI00003318	IPI00003318	IPI00003318	5	5	5	>IPI:IPI00003318.1|SWISS-PROT:Q9UHR6|TREMBL:A0PJH8;Q53FD1;Q53FF6|ENSEMBL:ENSP00000308548|REFSEQ:NP_055020|H-INV:HIT000099474 Tax_Id=9606 Gene_Symbol=ZNHIT2 Zinc finger HIT domain-containing protein 2	1	5	5	5	18.1	18.1	18.1	42.883	403	403	2.3717e-12	347	4293;37720;40078;47560;98760	True;True;True;True;True	4620;40721;43255;51370;108010	104314;839000;896120;896121;896122;896123;1079147;1079148;2203402	213777;1696431;1815917;1815918;1815919;1815920;2185105;2185106;4414118;4414119	213777;1696431;1815918;2185105;4414118									602.563	532.855															761.289
IPI00003320	IPI00003320	IPI00003320	1	1	1	>IPI:IPI00003320.1|SWISS-PROT:P61165|ENSEMBL:ENSP00000257262|REFSEQ:NP_055021|H-INV:HIT000001776 Tax_Id=9606 Gene_Symbol=C11orf10 UPF0197 transmembrane protein C11orf10	1	1	1	1	10.1	10.1	10.1	9.0788	79	79	0.00029889	348	70069	TRUE	75956;75957;75958;75959	1604175;1604176;1604177;1604178;1604179;1604180;1604181;1604182;1604183;1604184;1604185;1604186;1604187;1604188;1604189;1604190;1604191;1604192;1604193;1604194;1604195;1604196;1604197;1604198;1604199;1604200;1604201;1604202;1604203;1604204;1604205;1604206;1604207;1604208;1604209;1604210;1604211;1604212;1604213;1604214;1604215;1604216;1604217;1604218;1604219;1604220;1604221;1604222;1604223;1604224…	3233412;3233413;3233414;3233415;3233416;3233417;3233418;3233419;3233420;3233421;3233422;3233423;3233424;3233425;3233426;3233427;3233428;3233429;3233430;3233431;3233432;3233433;3233434;3233435;3233436;3233437;3233438;3233439;3233440;3233441;3233442;3233443;3233444;3233445;3233446;3233447;3233448;3233449;3233450;3233451;3233452;3233453;3233454;3233455;3233456;3233457;3233458;3233459;3233460;3233461…	3233529	739;740	1;6	2193.27	5246.16		22238				2814.89	6124.96	7916.29	3931.03		39567.1		17860.8	959.532	2765.06	15963.2	3140.02		3475.61
IPI00003326	IPI00003326;IPI00908403;IPI00847722	IPI00003326;IPI00908403;IPI00847722	15;9;9	15;9;9	15;9;9	>IPI:IPI00003326.4|SWISS-PROT:P36404|TREMBL:Q53YD8|ENSEMBL:ENSP00000246747|REFSEQ:NP_001658|H-INV:HIT000030968 Tax_Id=9606 Gene_Symbol=ARL2 ADP-ribosylation factor-like protein 2;>IPI:IPI00908403.1|TREMBL:B4DGG0 Tax_Id=9606 Gene_Symbol=- cDNA FLJ58989, mod	3	15	15	15	62.5	62.5	62.5	20.878	184	184;194;113	0	349	24003;26722;30403;34279;36439;36440;51424;54841;54842;62004;63368;77444;77445;78349;78350	True;True;True;True;True;True;True;True;True;True;True;True;True;True;True	25874;28818;32827;37001;39295;39296;55574;59219;59220;66945;66946;68545;84964;84965;85976;85977	528653;528654;528655;528656;528657;528658;528659;528660;528661;528662;528663;528664;528665;528666;528667;528668;528669;528670;528671;528672;528673;528674;528675;528676;528677;528678;528679;528680;528681;528682;528683;528684;528685;528686;528687;528688;528689;528690;528691;528692;575643;575644;575645;575646;575647;575648;575649;575650;575651;575652;575653;575654;575655;575656;575657;664211;664212;…	1064870;1064871;1064872;1064873;1064874;1064875;1064876;1064877;1064878;1064879;1064880;1064881;1064882;1064883;1064884;1064885;1064886;1064887;1064888;1064889;1064890;1064891;1064892;1064893;1064894;1064895;1064896;1064897;1064898;1064899;1064900;1064901;1064902;1064903;1064904;1064905;1064906;1064907;1064908;1064909;1064910;1064911;1064912;1064913;1064914;1064915;1064916;1064917;1064918;1064919…	1064909;1153670;1330292;1516931;1634603;1634610;2385659;2515975;2516074;2865616;2926052;3525409;3525413;3558179;3558201	741	21	8010.35	5451.29	18644.3	31196.6	38302.2	25313.2	10091.9	49358	4975.23	13450.6	6868.78	22740.5	15300	9443.61	15690.5	16031.1	3343.1	11216.6	11121	9918.56	17408	12185.1	6778.48
IPI00003327	IPI00003327	IPI00003327	16	16	16	>IPI:IPI00003327.1|SWISS-PROT:P36405|ENSEMBL:ENSP00000260746|REFSEQ:NP_004302|H-INV:HIT000217642|VEGA:OTTHUMP00000020373 Tax_Id=9606 Gene_Symbol=ARL3 ADP-ribosylation factor-like protein 3	1	16	16	16	75.3	75.3	75.3	20.455	182	182	0	350	28142;28143;36430;46495;60632;63662;65912;77442;77443;78343;78344;79890;83289;83290;93614;93615	True;True;True;True;True;True;True;True;True;True;True;True;True;True;True;True	30339;30340;39286;50116;65468;68860;71239;84962;84963;85968;85969;87623;91277;91278;102378;102379	606685;606686;606687;606688;606689;606690;606691;606692;606693;606694;606695;606696;606697;809923;809924;809925;809926;809927;809928;809929;809930;809931;809932;809933;809934;809935;809936;809937;809938;809939;809940;809941;809942;809943;809944;809945;809946;809947;809948;809949;809950;809951;809952;809953;809954;809955;809956;809957;1055361;1055362;1055363;1055364;1055365;1055366;1055367;1055368…	1213909;1213910;1213911;1213912;1213913;1213914;1213915;1213916;1213917;1213918;1213919;1213920;1213921;1213922;1213923;1213924;1213925;1213926;1634231;1634232;1634233;1634234;1634235;1634236;1634237;1634238;1634239;1634240;1634241;1634242;1634243;1634244;1634245;1634246;1634247;1634248;1634249;1634250;1634251;1634252;1634253;1634254;1634255;1634256;1634257;1634258;1634259;1634260;1634261;1634262…	1213911;1213926;1634258;2138126;2799295;2937890;3038801;3525349;3525367;3557815;3557834;3616732;3730256;3730261;4148534;4148540			17664.8	11693.1	23668.4	4790.89	28736.9	12005.1	72404.7	41109.2	8587.48	19089.6		25081.6	27592.4	13914.2	6263.96	28816.4	13960.1	18451.2	38483.5	34807	19178	7329.06	7989.2
IPI00003328	IPI00003328;IPI00220244;IPI00018593	IPI00003328;IPI00220244;IPI00018593	3;2;2	3;2;2	3;2;2	>IPI:IPI00003328.1|SWISS-PROT:P36406-1|TREMBL:A8K9U9|ENSEMBL:ENSP00000231524|REFSEQ:NP_001647|VEGA:OTTHUMP00000123452 Tax_Id=9606 Gene_Symbol=TRIM23 Isoform Alpha of GTP-binding protein ARD-1;>IPI:IPI00220244.1|SWISS-PROT:P36406-2|ENSEMBL:ENSP00000370406|R	3	3	3	3	4.9	4.9	4.9	64.066	574	574;569;546	1.8678e-31	351	13590;61352;80634	True;True;True	14721;66241;88422	319791;319792;319793;319794;319795;319796;319797;319798;319799;319800;319801;319802;319803;319804;319805;319806;319807;319808;319809;319810;319811;319812;319813;319814;319815;319816;319817;319818;319819;319820;319821;319822;319823;319824;319825;319826;319827;319828;319829;319830;319831;319832;319833;319834;319835;319836;319837;319838;319839;319840;319841;319842;319843;319844;319845;319846;319847;…	645356;645357;645358;645359;645360;645361;645362;645363;645364;645365;645366;645367;645368;645369;645370;645371;645372;645373;645374;645375;645376;645377;645378;645379;645380;645381;645382;645383;645384;645385;645386;645387;645388;645389;645390;645391;645392;645393;645394;645395;645396;645397;645398;645399;645400;645401;645402;645403;645404;645405;645406;645407;645408;645409;645410;645411;645412;…	645521;2832565;3644102					4073.27	3947.68	16839.9	3699.95	7837.68		3356.06	1094.25		1836.61	6471.89	8452.63	7568	5126.65	562.725	2697.27	3357.01	561.202	9275.68	5082.48
IPI00003348	IPI00003348;IPI00790302;IPI00925530;IPI00790896;IPI00797969;IPI00924758	IPI00003348;IPI00790302;IPI00925530;IPI00790896;IPI00797969	20;15;14;14;12;9	14;11;8;10;8;7	10;7;7;6;4;6	>IPI:IPI00003348.3|SWISS-PROT:P62879|TREMBL:Q6FHM2|ENSEMBL:ENSP00000305260;ENSP00000377501;ENSP00000377503|REFSEQ:NP_005264|H-INV:HIT000035769|VEGA:OTTHUMP00000025228;OTTHUMP00000174595;OTTHUMP00000174601;OTTHUMP00000174602 Tax_Id=9606 Gene_Symbol=GNB2 Gua	6	20	14	10	73.2	52.1	47.9	37.331	340	340;251;296;232;152;240	0	352	1430;1936;4099;23889;50284;50562;59708;61756;61757;62759;72005;82022;86735;86736;86738;92670;95854;95855;104367;108757	True;True;False;True;False;True;False;True;True;False;True;True;True;True;True;True;True;True;False;False	1531;2089;2090;4414;25754;54358;54359;54657;64461;66676;66677;66678;66679;67755;78776;89930;94931;94932;94934;101352;101353;104810;104811;114107;118956;118957	34179;34180;34181;34182;34183;34184;34185;34186;34187;34188;34189;34190;34191;34192;34193;34194;34195;34196;34197;34198;34199;34200;34201;34202;34203;34204;34205;34206;34207;34208;34209;34210;34211;34212;34213;34214;34215;34216;34217;34218;34219;34220;34221;34222;34223;34224;34225;34226;34227;34228;34229;34230;34231;34232;34233;34234;34235;34236;34237;34238;34239;34240;34241;48465;48466;48467;484…	71225;71226;71227;71228;71229;71230;71231;71232;71233;71234;71235;71236;71237;71238;71239;71240;71241;71242;71243;71244;71245;71246;71247;71248;71249;71250;71251;71252;71253;71254;71255;71256;71257;71258;71259;71260;71261;71262;71263;71264;71265;71266;71267;71268;71269;71270;71271;71272;71273;71274;71275;71276;71277;71278;71279;71280;71281;71282;71283;71284;71285;71286;71287;71288;71289;71290;712…	71255;100553;204533;1060898;2345796;2359492;2748869;2851786;2851805;2899765;3295060;3681532;3849555;3849772;3849889;4101350;4260191;4260265;4709949;4955780	742;743;744;745;746	61;101;263;300;325	32481.3	24157.9	94621.1	62999.2	34663.4	13298.9	31098.1	113112	96177.3	80848.6	107664	86630.6	33662.1	27598.5	48871.7	110293	40056.2	63694.9	66288.4	35676	56220.7	36329.5	2825.74
IPI00003362	IPI00003362	IPI00003362	61	59	59	>IPI:IPI00003362.2|SWISS-PROT:P11021|TREMBL:B4DEF7;Q2KHP4|ENSEMBL:ENSP00000324173|REFSEQ:NP_005338|H-INV:HIT000038771|VEGA:OTTHUMP00000022124 Tax_Id=9606 Gene_Symbol=HSPA5 HSPA5 protein	1	61	59	59	69.5	69.5	69.5	72.421	655	655	0	354	5094;6660;10394;10395;13512;17231;21202;23292;25979;25980;28131;29981;35469;39544;43512;44022;44023;45409;45411;48246;49378;49379;49474;49475;51181;52162;53656;53746;53848;54185;59600;59601;59602;66601;70844;70845;72496;72497;73418;73419;73941;74570;76149;76150;76902;78102;86126;91552;95564;97056;100959;100960;100961;103003;105723;105724;105725;107010;109604;110953;110954	True;True;True;True;True;True;True;True;True;True;True;True;True;True;True;True;True;False;True;True;True;True;True;True;True;True;True;True;True;True;False;True;True;True;True;True;True;True;True;True;True;True;True;True;True;True;True;True;True;True;True;True;True;True;True;True;True;True;True;True;True	5492;5493;7198;11289;11290;14638;14639;18634;22888;25115;28028;28029;30326;30327;32324;38276;42681;46947;47484;47485;48962;48964;52111;53363;53364;53470;53471;55318;56351;57948;58042;58150;58506;64345;64346;64347;71969;77079;77080;77081;77082;79498;79499;79500;79501;80596;80597;81151;81825;83559;83560;84379;85710;94268;100172;104498;104499;106122;110383;110384;110385;112621;115587;115588;115589;1…	123948;123949;123950;123951;123952;123953;123954;123955;123956;123957;123958;123959;123960;123961;123962;123963;123964;123965;123966;123967;123968;123969;123970;123971;123972;123973;123974;123975;123976;123977;123978;123979;123980;123981;123982;123983;123984;123985;123986;123987;123988;123989;123990;123991;123992;123993;123994;123995;123996;123997;123998;123999;124000;124001;124002;124003;124004;…					5.20424e+06	5.16341e+06	1.36311e+06	2.04304e+06	4.39443e+06	2.38668e+06	2.956e+06	3.60303e+06	2.86799e+06	4.78204e+06	3.62269e+06	3.46517e+06	3.43395e+06	7.6896e+06	2.71498e+06	2.36918e+06	1.55392e+06	2.24758e+06	1.78366e+06	1.75454e+06	939568	2.71764e+06	1.79466e+06
IPI00003363	IPI00003363;IPI00795211;IPI00220698	IPI00003363;IPI00795211;IPI00220698	7;6;5	7;6;5	7;6;5	>IPI:IPI00003363.2|SWISS-PROT:Q9UD71-1|TREMBL:B3KVQ9|ENSEMBL:ENSP00000254079|REFSEQ:NP_115568|H-INV:HIT000047415|VEGA:OTTHUMP00000164273;OTTHUMP00000183437 Tax_Id=9606 Gene_Symbol=PPP1R1B Isoform 1 of Protein phosphatase 1 regulatory subunit 1B;>IPI:IPI007	3	7	7	7	65.7	65.7	65.7	22.963	204	204;215;168	0	355	23505;42662;48079;66057;84472;84569;99858	True;True;True;True;True;True;True	25335;46033;51929;71394;92524;92625;109187	517878;947231;947232;947233;947234;947235;1092890;1092891;1092892;1092893;1092894;1511485;1511486;1511487;1511488;1511489;1511490;1511491;1511492;1511493;1511494;1511495;1511496;1511497;1511498;1511499;1880869;1880870;1880871;1880872;1880873;1880874;1882841;1882842;1882843;2223836;2223837	1043613;1914576;1914577;1914578;1914579;1914580;1914581;1914582;2218391;2218392;2218393;2218394;2218395;2218396;2218397;2218398;2218399;2218400;2218401;2218402;2218403;3045405;3045406;3045407;3045408;3045409;3045410;3045411;3045412;3045413;3045414;3045415;3045416;3045417;3045418;3045419;3045420;3045421;3045422;3762250;3762251;3762252;3762253;3762254;3762255;3762256;3762257;3762258;3762259;3762260…	1043613;1914578;2218392;3045422;3762252;3766192;4449549	754	37														56277.9
IPI00003369	IPI00003369;IPI00925873;IPI00794842	IPI00003369;IPI00925873;IPI00794842	5;4;4	5;4;4	5;4;4	>IPI:IPI00003369.1|SWISS-PROT:Q9UGP4|ENSEMBL:ENSP00000273317|REFSEQ:NP_055055|H-INV:HIT000244694|VEGA:OTTHUMP00000164657;OTTHUMP00000170901 Tax_Id=9606 Gene_Symbol=LIMD1 LIM domain-containing protein 1;>IPI:IPI00925873.1|TREMBL:C9JRJ5|ENSEMBL:ENSP000003945	3	5	5	5	9.9	9.9	9.9	72.189	676	676;620;601	1.4951e-39	356	56557;84552;85010;92091;109104	True;True;True;True;True	61071;92608;93086;100743;119334	1286127;1286128;1286129;1286130;1882310;1888239;2041242;2041243;2041244;2041245;2474726	2599462;2599463;2599464;2599465;3765077;3774594;4082686;4082687;4082688;4082689;4971532	2599463;3765077;3774594;4082686;4971532																26199.1
IPI00003373	IPI00003373;IPI00743585;IPI00479078;IPI00939840	IPI00003373;IPI00743585;IPI00479078;IPI00939840	10;10;9;9	10;10;9;9	10;10;9;9	>IPI:IPI00003373.1|SWISS-PROT:Q16625|TREMBL:A8K3T2|ENSEMBL:ENSP00000347379;ENSP00000379719|REFSEQ:NP_002529|H-INV:HIT000220081|VEGA:OTTHUMP00000125187 Tax_Id=9606 Gene_Symbol=OCLN Occludin;>IPI:IPI00743585.2|H-INV:HIT000286095 Tax_Id=9606 Gene_Symbol=OCLN	4	10	10	10	23	23	23	59.143	522	522;327;468;225	2.6979e-57	357	27258;56096;73564;89996;89997;90616;93027;93028;115338;115339	True;True;True;True;True;True;True;True;True;True	29387;60574;80752;98440;98441;99165;101747;101748;126069;126070	583783;1276803;1668709;1668710;1668711;1998617;1998618;1998619;1998620;1998621;1998622;1998623;1998624;1998625;1998626;1998627;1998628;1998629;1998630;1998631;2011517;2011518;2011519;2060567;2060568;2060569;2060570;2060571;2060572;2621048;2621049;2621050	1168540;1168541;1168542;2581011;3359132;3359133;3359134;3359135;3998911;3998912;3998913;3998914;3998915;3998916;3998917;3998918;3998919;3998920;3998921;3998922;3998923;3998924;3998925;3998926;3998927;3998928;3998929;3998930;4022789;4022790;4022791;4120557;4120558;4120559;4120560;4120561;4120562;4120563;4120564;4120565;4120566;4120567;5261906;5261907;5261908;5261909	1168541;2581011;3359135;3998911;3998930;4022790;4120560;4120562;5261908;5261909					1255.52	1145.72											3735.86	2141.4	8319.14		702.071
IPI00003377	IPI00003377;IPI00916448;IPI00744364;IPI00939530;IPI00917346;IPI00215907;IPI00943308	IPI00003377;IPI00916448;IPI00744364;IPI00939530;IPI00917346	9;9;9;9;7;3;2	8;8;8;8;7;3;2	8;8;8;8;7;3;2	>IPI:IPI00003377.1|SWISS-PROT:Q16629-1|TREMBL:Q564D3|ENSEMBL:ENSP00000325905|REFSEQ:NP_001026854|H-INV:HIT000039475|VEGA:OTTHUMP00000128261 Tax_Id=9606 Gene_Symbol=SFRS7 Isoform 1 of Splicing factor, arginine/serine-rich 7;>IPI:IPI00916448.1|TREMBL:C9JAB2|	7	9	8	8	34.5	34.5	34.5	27.366	238	238;235;165;137;226;51;99	6.987e-30	358	3271;13280;75894;75897;84328;84329;108680;111143;111144	True;True;False;True;True;True;True;True;True	3526;14389;83288;83291;92370;92371;118877;121519;121520	78387;78388;78389;78390;78391;78392;78393;78394;78395;78396;78397;78398;78399;78400;78401;310973;1721370;1721371;1721372;1721373;1721374;1721375;1721376;1721377;1721378;1721379;1721380;1721381;1721382;1721383;1721384;1721385;1721386;1721387;1721388;1721389;1721390;1721391;1721392;1721393;1721394;1721395;1721396;1721397;1721398;1721399;1721400;1721401;1721402;1721403;1721404;1721405;1721406;172140…	159958;159959;159960;159961;159962;159963;159964;159965;159966;159967;159968;159969;159970;159971;159972;159973;159974;159975;159976;159977;627632;3464820;3464821;3464822;3464823;3464824;3464825;3464826;3464827;3464828;3464829;3464830;3464831;3464832;3464833;3464834;3464835;3464836;3464837;3464838;3464839;3464840;3464841;3464842;3464843;3464844;3464845;3464846;3464847;3464848;3464849;3464850;3464…	159969;627632;3464892;3465140;3757157;3757159;4952389;5073602;5073626	755	85			6531.67					36912.8			4439.07				2209.08	4532.07	7583.32				11670.6	5151.24	10721.4
IPI00003386	IPI00003386	IPI00003386	4	4	4	>IPI:IPI00003386.3|SWISS-PROT:P62877|ENSEMBL:ENSP00000216225|REFSEQ:NP_055063|H-INV:HIT000267494|VEGA:OTTHUMP00000028983;OTTHUMP00000199764 Tax_Id=9606 Gene_Symbol=RBX1 RING-box protein 1	1	4	4	4	30.6	30.6	30.6	12.274	108	108	4.4687e-301	359	164;165;82243;82244	True;True;True;True	170;171;172;90166;90167	3362;3363;3364;3365;3366;3367;3368;3369;3370;3371;3372;3373;3374;3375;3376;3377;3378;3379;3380;3381;3382;3383;3384;3385;3386;3387;3388;3389;3390;3391;3392;3393;3394;3395;3396;3397;3398;3399;3400;3401;3402;3403;3404;3405;3406;3407;3408;3409;3410;3411;3412;3413;3414;3415;3416;3417;3418;3419;3420;3421;3422;3423;3424;3425;3426;3427;3428;3429;3430;3431;3432;3433;3434;3435;3436;3437;3438;3439;3440;3441…	6625;6626;6627;6628;6629;6630;6631;6632;6633;6634;6635;6636;6637;6638;6639;6640;6641;6642;6643;6644;6645;6646;6647;6648;6649;6650;6651;6652;6653;6654;6655;6656;6657;6658;6659;6660;6661;6662;6663;6664;6665;6666;6667;6668;6669;6670;6671;6672;6673;6674;6675;6676;6677;6678;6679;6680;6681;6682;6683;6684;6685;6686;6687;6688;6689;6690;6691;6692;6693;6694;6695;6696;6697;6698;6699;6700;6701;6702;6703;6704…	6730;6900;3690479;3690535	756	5	13117		7181.56	24786.5	13690.5			1250.89	8842.04	8215.92	10556.4	28190.1	39188.1	5677.59	31122.5	1786.35	2366.04	21448	9190.63	5086.42	8454.03		1839.57
IPI00003389	IPI00003389;IPI00908629;IPI00640352	IPI00003389;IPI00908629	13;11;4	13;11;4	13;11;4	>IPI:IPI00003389.1|SWISS-PROT:Q9Y619|TREMBL:B2R921|ENSEMBL:ENSP00000342267|REFSEQ:NP_055067|H-INV:HIT000072703|VEGA:OTTHUMP00000178580 Tax_Id=9606 Gene_Symbol=SLC25A15 Mitochondrial ornithine transporter 1;>IPI:IPI00908629.2|TREMBL:B4DL63|ENSEMBL:ENSP00000	3	13	13	13	53.5	53.5	53.5	32.736	301	301;242;133	5.554e-34	360	3201;14915;26849;36677;48329;52624;65426;73370;73371;90680;91661;95681;101158	True;True;True;True;True;True;True;True;True;True;True;True;True	3451;16121;28958;39551;52199;56838;70730;80543;80544;80545;99239;100289;104624;110603	76407;76408;76409;76410;76411;76412;76413;76414;76415;76416;347511;347512;347513;347514;347515;577293;814245;814246;1099996;1201982;1497886;1497887;1665205;1665206;1665207;2013080;2034539;2034540;2034541;2034542;2034543;2034544;2034545;2034546;2034547;2034548;2034549;2034550;2034551;2034552;2034553;2034554;2034555;2034556;2034557;2034558;2034559;2123388;2123389;2123390;2123391;2123392;2123393;212…	156140;156141;156142;156143;156144;156145;156146;156147;156148;156149;156150;156151;156152;156153;156154;156155;156156;156157;156158;156159;702816;702817;702818;702819;702820;1156249;1642475;1642476;2232528;2433512;3020449;3020450;3020451;3352191;3352192;3352193;4025530;4070295;4070296;4070297;4070298;4070299;4070300;4070301;4070302;4070303;4070304;4070305;4070306;4070307;4070308;4070309;4070310;…	156146;702818;1156249;1642475;2232528;2433512;3020450;3352192;3352193;4025530;4070298;4249396;4515626	757;758;759	137;140;273		1423.13	7940.59			274.179					3719.99				6462.17			2262.94	6453.35	4968.69
IPI00003394	IPI00003394;IPI00009597;IPI00219360;IPI00009598	IPI00003394;IPI00009597;IPI00219360;IPI00009598	3;3;2;2	3;3;2;2	3;3;2;2	>IPI:IPI00003394.1|SWISS-PROT:Q16637-1|ENSEMBL:ENSP00000370083;ENSP00000370119;ENSP00000412162|REFSEQ:NP_000335;NP_059107|H-INV:HIT000218455|VEGA:OTTHUMP00000125198;OTTHUMP00000125236 Tax_Id=9606 Gene_Symbol=SMN1;SMN2 Isoform SMN of Survival motor neuron p	4	3	3	3	14.3	14.3	14.3	31.848	294	294;282;262;250	1.4885e-10	361	12866;58767;76651	True;True;True	13943;63449;84106	304781;1339075;1737214	616864;2704893;3493998	616864;2704893;3493998
IPI00003406	IPI00003406;IPI00794221;IPI00295624	IPI00003406;IPI00794221;IPI00295624	28;27;25	28;27;25	28;27;25	>IPI:IPI00003406.4|SWISS-PROT:Q16643-1|TREMBL:B3KSQ7;B7Z2Z0|ENSEMBL:ENSP00000308532|REFSEQ:NP_004386|H-INV:HIT000101074|VEGA:OTTHUMP00000161448 Tax_Id=9606 Gene_Symbol=DBN1 Isoform 1 of Drebrin;>IPI:IPI00794221.1|TREMBL:A8MV58|ENSEMBL:ENSP00000377195;ENSP0	3	28	28	28	57.8	57.8	57.8	71.428	649	649;695;651	2.0311e-250	362	179;4122;5480;7803;18260;21048;25126;25458;28273;53540;53541;53686;54523;57029;60343;65595;65656;66649;69501;81539;81540;86868;91218;101407;101884;107168;115714;115715	True;True;True;True;True;True;True;True;True;True;True;True;True;True;True;True;True;True;True;True;True;True;True;True;True;True;True;True	187;4441;5906;8504;19745;22724;27128;27476;30476;57825;57826;57981;58862;61567;65156;70907;70968;72019;75161;89424;89425;95080;99822;110884;111411;117235;117236;126472;126473	3705;3706;3707;3708;100850;100851;100852;100853;100854;100855;100856;100857;100858;100859;100860;100861;100862;100863;100864;100865;100866;100867;100868;100869;100870;100871;100872;100873;100874;100875;100876;100877;100878;100879;100880;100881;100882;100883;100884;100885;100886;100887;100888;100889;100890;100891;100892;100893;100894;100895;100896;100897;100898;100899;100900;100901;100902;100903;1…	7391;7392;7393;7394;7395;7396;206076;206077;206078;206079;206080;206081;206082;206083;206084;206085;206086;206087;206088;206089;206090;206091;206092;206093;206094;206095;206096;206097;206098;206099;206100;206101;206102;206103;206104;206105;206106;206107;206108;206109;206110;206111;206112;206113;206114;206115;206116;206117;206118;206119;206120;206121;206122;206123;206124;206125;206126;206127;20612…	7391;206089;269056;396678;842605;950047;1098637;1110529;1217800;2469801;2469818;2473875;2501185;2615361;2785084;3029089;3030151;3076747;3214592;3666841;3666851;3855422;4051858;4528042;4558962;4873725;5277192;5277216	760;761;762;763	64;269;328;401	41150.9		44436.9	99584.8	14847.8	13673.6	6390.12	24058.5	2092.04	23944.1	6456.66	34881.5	7491.34			100721	2527.86		52190.1	12805.7	10566.5		21327.2
IPI00003411	IPI00003411	IPI00003411	25	25	25	>IPI:IPI00003411.3|SWISS-PROT:Q16647|TREMBL:Q6LEN0;Q6LEN2|ENSEMBL:ENSP00000244043|REFSEQ:NP_000952|H-INV:HIT000101420|VEGA:OTTHUMP00000031777 Tax_Id=9606 Gene_Symbol=PTGIS Prostacyclin synthase	1	25	25	25	57.8	57.8	57.8	57.103	500	500	1.9603e-263	363	4160;13365;17435;27050;29959;29960;29961;33818;38521;40612;44090;61829;61830;66847;70891;75767;77521;84350;93890;96320;99341;104502;105674;113223;115793	True;True;True;True;True;True;True;True;True;True;True;True;True;True;True;True;True;True;True;True;True;True;True;True;True	4482;14481;18860;29169;32301;32302;32303;36497;41575;41576;43824;47557;66754;66755;72231;77150;83150;85045;85046;92394;102677;105323;108628;114253;115536;123771;123772;126553	101740;101741;101742;101743;101744;101745;101746;101747;101748;312417;312418;312419;401715;401716;580939;653264;653265;653266;653267;653268;653269;653270;742897;742898;742899;742900;855141;855142;855143;855144;905894;905895;905896;905897;982965;982966;982967;982968;1415076;1415077;1415078;1415079;1415080;1415081;1415082;1415083;1415084;1415085;1415086;1415087;1415088;1415089;1415090;1415091;14150…	207702;207703;207704;207705;207706;207707;207708;207709;207710;207711;207712;207713;207714;207715;207716;207717;207718;630058;630059;630060;630061;630062;630063;810306;810307;1163748;1308454;1308455;1308456;1308457;1308458;1308459;1308460;1308461;1497481;1497482;1497483;1497484;1497485;1497486;1497487;1727425;1727426;1727427;1727428;1727429;1834904;1834905;1834906;1834907;1834908;1834909;1834910;…	207714;630060;810306;1163748;1308455;1308459;1308461;1497481;1727427;1834906;1986239;2854953;2854979;3082712;3259808;3459118;3528209;3757761;4157266;4282205;4432842;4716161;4796269;5162679;5279225	764;765;766	230;432;486		34975.8										7955.35
IPI00003419	IPI00003419;IPI00917641	IPI00003419;IPI00917641	4;3	4;3	4;3	>IPI:IPI00003419.1|SWISS-PROT:O00193|ENSEMBL:ENSP00000228136|REFSEQ:NP_055082|H-INV:HIT000033051 Tax_Id=9606 Gene_Symbol=C11orf58 Small acidic protein;>IPI:IPI00917641.1|ENSEMBL:ENSP00000406221|REFSEQ:NP_001136177 Tax_Id=9606 Gene_Symbol=C11orf58 small aci	2	4	4	4	29	29	29	20.332	183	183;139	0	364	47276;68089;85701;95941	True;True;True;True	51061;51062;73573;93819;104905;104906	1073126;1073127;1073128;1073129;1073130;1073131;1073132;1073133;1073134;1073135;1073136;1073137;1073138;1073139;1073140;1073141;1073142;1559814;1559815;1559816;1559817;1559818;1559819;1559820;1903222;1903223;1903224;1903225;1903226;1903227;1903228;1903229;1903230;1903231;1903232;1903233;1903234;1903235;1903236;1903237;1903238;1903239;1903240;1903241;1903242;1903243;1903244;1903245;1903246;1903247…	2173410;2173411;2173412;2173413;2173414;2173415;2173416;2173417;2173418;2173419;2173420;2173421;2173422;2173423;2173424;2173425;2173426;3142556;3142557;3142558;3142559;3142560;3142561;3142562;3142563;3142564;3807517;3807518;3807519;3807520;3807521;3807522;3807523;3807524;3807525;3807526;3807527;3807528;3807529;3807530;3807531;3807532;3807533;3807534;3807535;3807536;3807537;3807538;3807539;3807540…	2173424;3142562;3807535;4265873	767	88				2938.57				14782	4671.52			7986	17751.2			3414.83	5015.36	3294.79	4710.11	14998.6	10258
IPI00003420	IPI00003420;IPI00916186;IPI00915767;IPI00903288;IPI00552652;IPI00640877	IPI00003420;IPI00916186;IPI00915767;IPI00903288;IPI00552652	13;13;13;11;10;1	13;13;13;11;10;1	12;12;12;10;9;1	>IPI:IPI00003420.1|SWISS-PROT:Q15555-1|ENSEMBL:ENSP00000300249|REFSEQ:NP_055083|H-INV:HIT000033142|VEGA:OTTHUMP00000073450;OTTHUMP00000163373 Tax_Id=9606 Gene_Symbol=MAPRE2 Isoform 1 of Microtubule-associated protein RP/EB family member 2;>IPI:IPI00916186.	6	13	13	12	47.4	47.4	44.3	37.031	327	327;315;284;274;259;105	1.1558e-66	365	30756;30757;32275;38144;40315;51476;55025;56935;62204;65617;79174;86147;92407	True;True;True;True;True;True;True;True;True;True;True;True;True	33201;33202;34839;41173;43506;55629;59416;61466;67158;70929;86865;94292;101080	671262;671263;671264;671265;671266;671267;671268;671269;671270;671271;671272;671273;671274;671275;671276;671277;671278;671279;671280;671281;706941;706942;706943;706944;706945;706946;847563;899782;899783;1177539;1249476;1249477;1249478;1249479;1249480;1293233;1293234;1293235;1293236;1293237;1293238;1293239;1293240;1293241;1425282;1425283;1425284;1425285;1425286;1425287;1502545;1786360;1911860;1911…	1349997;1349998;1349999;1350000;1350001;1350002;1350003;1350004;1350005;1350006;1350007;1350008;1350009;1350010;1350011;1350012;1350013;1350014;1350015;1350016;1350017;1350018;1350019;1350020;1350021;1350022;1350023;1350024;1420851;1420852;1420853;1420854;1420855;1420856;1713081;1822409;1822410;1822411;2386384;2524912;2524913;2524914;2524915;2524916;2611890;2611891;2611892;2611893;2611894;2611895…	1350007;1350024;1420851;1713081;1822410;2386384;2524912;2611892;2875053;3029361;3587716;3825782;4094621				6863.43		955.662		4145.71		3588.77	3343.64	761		1751.8	1280.97	10599.2					623.76	1447.88	35786.1	4531.99	6725.67
IPI00003426	IPI00003426	IPI00003426	9	9	9	>IPI:IPI00003426.1|SWISS-PROT:Q16655|TREMBL:Q6ICU4|ENSEMBL:ENSP00000370880;ENSP00000370885;ENSP00000370886|REFSEQ:NP_005502|H-INV:HIT000217604|VEGA:OTTHUMP00000021036;OTTHUMP00000021037;OTTHUMP00000021038 Tax_Id=9606 Gene_Symbol=MLANA Melanoma antigen reco	1	9	9	9	60.2	60.2	60.2	13.157	118	118	6.2407e-80	366	12710;12711;20400;65844;73044;77658;83044;89560;109036	True;True;True;True;True;True;True;True;True	13778;13779;22037;71166;80196;85220;91021;97970;119253	302608;302609;302610;302611;302612;302613;302614;302615;302616;302617;302618;302619;302620;302621;302622;462678;1506794;1506795;1506796;1506797;1506798;1506799;1506800;1506801;1659062;1659063;1659064;1659065;1659066;1659067;1659068;1659069;1659070;1659071;1659072;1659073;1659074;1659075;1757638;1757639;1757640;1757641;1757642;1858086;1858087;1858088;1858089;1987765;1987766;1987767;1987768;1987769…	613066;613067;613068;613069;613070;613071;613072;613073;613074;613075;613076;613077;613078;613079;613080;613081;613082;613083;613084;613085;613086;613087;613088;613089;613090;613091;613092;613093;613094;613095;931806;931807;931808;931809;931810;931811;931812;931813;3036357;3036358;3036359;3036360;3036361;3036362;3036363;3036364;3036365;3036366;3036367;3036368;3036369;3036370;3036371;3036372;30363…	613089;613095;931807;3036376;3340611;3533361;3723738;3978081;4969986								13123.5
IPI00003438	IPI00003438	IPI00003438	28	28	28	>IPI:IPI00003438.2|SWISS-PROT:O75937|ENSEMBL:ENSP00000263697|REFSEQ:NP_055095|H-INV:HIT000299139|VEGA:OTTHUMP00000003646 Tax_Id=9606 Gene_Symbol=DNAJC8 DnaJ homolog subfamily C member 8	1	28	28	28	79.4	79.4	79.4	29.841	253	253	0	368	1089;2990;2991;5550;5551;5552;14956;18350;20780;21713;21714;27313;27314;31099;51147;57417;57418;61790;67463;67464;67465;73574;73693;80550;80551;81611;81612;95722	True;True;True;True;True;True;True;True;True;True;True;True;True;True;True;True;True;True;True;True;True;True;True;True;True;True;True;True	1163;1164;3222;3223;5986;5987;5988;16165;19837;22441;23434;23435;29445;29446;33570;55282;61987;61988;66715;72906;72907;72908;80762;80885;88331;88332;89496;89497;104668	23977;23978;23979;23980;23981;23982;23983;70483;70484;70485;70486;70487;70488;70489;70490;70491;70492;70493;70494;70495;70496;70497;70498;70499;70500;70501;70502;70503;70504;70505;70506;70507;70508;70509;70510;70511;70512;70513;70514;70515;70516;70517;70518;135747;135748;135749;135750;135751;135752;135753;135754;135755;135756;135757;135758;135759;135760;135761;135762;135763;135764;135765;135766;1…	47814;47815;47816;47817;47818;47819;47820;47821;47822;47823;143901;143902;143903;143904;143905;143906;143907;143908;143909;143910;143911;143912;143913;143914;143915;143916;143917;143918;143919;143920;143921;143922;143923;143924;143925;143926;143927;143928;143929;143930;143931;143932;143933;143934;143935;143936;143937;143938;143939;143940;273637;273638;273639;273640;273641;273642;273643;273644;273…	47821;143903;143939;273666;273714;273758;704625;845794;944056;975073;975117;1170483;1170486;1362907;2378184;2629194;2629228;2853370;3112111;3112134;3112181;3359971;3364147;3640511;3640519;3668267;3668393;4250232	768	21	46463.6	42148.4	44028	33493.7	24284.1	23756.3	28353.1	62308.3	22860.3	18581.3	22609	22131.7	65982.9	31533.7	23757.1	50709.8	73114.9	31377.8	51085	45949.2	83565.3	44082.5	81786.7
IPI00003443	IPI00003443;IPI00217475;IPI00217474;IPI00384836;IPI00940508	IPI00003443;IPI00217475;IPI00217474;IPI00384836	47;45;41;30;11	47;45;41;30;11	6;5;6;3;2	>IPI:IPI00003443.3|SWISS-PROT:Q16666-1|ENSEMBL:ENSP00000295809 Tax_Id=9606 Gene_Symbol=IFI16 Isoform 1 of Gamma-interferon-inducible protein Ifi-16;>IPI:IPI00217475.2|SWISS-PROT:Q16666-3|TREMBL:C9JGT9|ENSEMBL:ENSP00000342741;ENSP00000404325|VEGA:OTTHUMP000	5	47	47	6	65.2	65.2	12.4	88.255	785	785;673;733;414;180	0	369	5088;15491;21895;21896;26168;26454;26813;31036;33717;36125;38367;38368;44094;44095;45070;47078;47465;48108;51959;52172;59951;60664;65049;66913;67536;67537;70265;70318;71926;73834;73835;78057;80437;89770;90395;95286;95287;95434;98795;99597;100017;103604;105411;106408;106409;106707;106708	True;True;True;True;True;True;True;True;True;True;True;True;True;True;True;True;True;True;True;True;True;True;True;True;True;True;True;True;True;True;True;True;True;True;True;True;True;True;True;True;True;True;True;True;True;True;True	5486;16734;23634;23635;28230;28532;28921;33504;36388;38963;41412;41413;47561;47562;48599;50780;51269;51961;56140;56361;64739;64740;65506;70321;72302;72984;72985;76225;76306;78667;81036;81037;85662;88209;98192;98885;104188;104189;104356;108046;108901;109360;113281;115260;116330;116331;116659;116660	123916;358987;358988;358989;358990;358991;358992;358993;358994;358995;358996;358997;358998;358999;359000;488082;488083;488084;564723;570323;570324;570325;570326;570327;570328;570329;570330;570331;570332;570333;570334;570335;570336;570337;570338;570339;570340;570341;570342;570343;570344;570345;570346;570347;570348;570349;570350;570351;570352;570353;570354;570355;570356;570357;570358;570359;570360;…	250629;725105;725106;725107;725108;725109;725110;725111;725112;725113;725114;725115;725116;725117;725118;725119;725120;725121;725122;725123;725124;984858;984859;984860;1132960;1144030;1144031;1144032;1144033;1144034;1144035;1144036;1144037;1144038;1144039;1144040;1144041;1144042;1144043;1144044;1144045;1144046;1144047;1144048;1144049;1144050;1144051;1144052;1144053;1144054;1144055;1144056;1144057…	250629;725111;984858;984860;1132960;1144080;1155557;1360894;1491492;1609465;1720473;1720476;1986258;1986394;2043908;2163157;2179922;2219639;2406661;2418853;2756872;2800833;3004919;3085733;3116221;3116222;3238056;3239867;3292675;3369589;3369652;3548280;3637414;3988731;4016227;4227640;4227652;4233565;4414926;4442631;4456978;4663094;4778405;4833503;4833517;4853590;4853592	769;770;771;772;773;774;775;776;777	52;223;321;382;431;581;599;659;777		352.458		4226.16	14349.9	34247.9		3003.5	2425.02	90095.8	3036.91	15744.1	22632.3								159394	1138.25
IPI00003448	IPI00003448	IPI00003448	2	2	2	>IPI:IPI00003448.1|SWISS-PROT:Q16674|TREMBL:B4DXV6|ENSEMBL:ENSP00000263369|REFSEQ:NP_006524|VEGA:OTTHUMP00000077664 Tax_Id=9606 Gene_Symbol=MIA Melanoma-derived growth regulatory protein	1	2	2	2	14.5	14.5	14.5	14.509	131	131	4.5832e-07	370	38087;59053	True;True	41114;63760	846519;846520;1345976;1345977;1345978;1345979;1345980	1711516;1711517;1711518;2717835;2717836;2717837;2717838;2717839;2717840;2717841;2717842;2717843;2717844;2717845;2717846	1711516;2717838														1909.45
IPI00003451	IPI00003451	IPI00003451	3	3	3	>IPI:IPI00003451.2|SWISS-PROT:Q16678|TREMBL:B4DLK5;B4E1I9;B8YIA4;B8YIA5;B8YIA8;B8YIA9;C1KDE6;C1KDE7;C1KDE8;D0EZN7;D0EZN8;Q2HZ43;Q4U3K8;Q53TK1;Q5TZV6|ENSEMBL:ENSP00000260630;ENSP00000384972|REFSEQ:NP_000095|H-INV:HIT000217518|VEGA:OTTHUMP00000126963;OTTHUMP	1	3	3	3	5.7	5.7	5.7	60.845	543	543	7.762e-08	371	24178;40254;108086	True;True;True	26059;43440;118235	532475;532476;899072;899073;899074;2452936;2452937;2452938	1072125;1072126;1821376;1821377;1821378;4930090;4930091;4930092	1072126;1821376;4930092																	3114.31
IPI00003479	IPI00003479;IPI00874012	IPI00003479;IPI00874012	17;15	17;15	14;12	>IPI:IPI00003479.3|SWISS-PROT:P28482|TREMBL:B4DHN0;Q1HBJ4;Q499G7|ENSEMBL:ENSP00000215832;ENSP00000381803|REFSEQ:NP_002736;NP_620407|H-INV:HIT000300855|VEGA:OTTHUMP00000028754;OTTHUMP00000174492 Tax_Id=9606 Gene_Symbol=MAPK1 Mitogen-activated protein kinase	2	17	17	14	70.8	70.8	58.9	41.389	360	360;316	3.5148e-61	373	13;5510;7562;16524;23553;31044;38052;42474;43994;43995;60326;77501;88277;99061;101368;113654;115525	True;True;True;True;True;True;True;True;True;True;True;True;True;True;True;True;True	13;5940;8245;8246;17828;25384;33512;41078;45831;47454;47455;65139;85023;96596;108326;110843;124238;126270	241;242;243;244;245;246;247;248;249;250;251;252;134895;134896;134897;134898;187330;187331;187332;187333;187334;187335;187336;187337;381208;381209;381210;381211;381212;518525;677471;677472;677473;677474;677475;677476;845933;845934;845935;845936;845937;942804;942805;980027;980028;980029;1378208;1378209;1378210;1378211;1378212;1378213;1378214;1378215;1378216;1754718;1754719;1754720;1754721;1754722;1…	421;422;423;424;425;426;427;428;429;430;431;432;433;434;435;436;437;438;439;440;441;442;443;444;445;446;447;272055;272056;272057;272058;272059;381762;381763;381764;381765;381766;381767;381768;381769;381770;381771;381772;766381;766382;766383;766384;766385;1044992;1361224;1361225;1361226;1361227;1361228;1361229;1361230;1361231;1710092;1710093;1710094;1710095;1710096;1710097;1906630;1906631;1906632;…	425;272057;381764;766384;1044992;1361225;1710096;1906632;1980738;1980741;2784655;3527013;3911811;4424541;4526397;5186040;5266805	778;779;780;781	13;38;221;333	1509.75			2893.5	1550.77	221.152		59508.1	604.779			2641.48	2107.84		3585.71			5069	1661.95		2719.79		14606.2
IPI00003482	IPI00003482;IPI00789705	IPI00003482	23;6	23;6	23;6	>IPI:IPI00003482.1|SWISS-PROT:Q16698|TREMBL:B7Z6B8;Q7LDK6|ENSEMBL:ENSP00000220764|REFSEQ:NP_001350|H-INV:HIT000192654|VEGA:OTTHUMP00000177892 Tax_Id=9606 Gene_Symbol=DECR1 2,4-dienoyl-CoA reductase, mitochondrial	2	23	23	23	67.2	67.2	67.2	36.067	335	335;43	0	374	4082;7099;9577;9578;17414;25402;25403;27884;27885;28518;30517;32470;36955;56266;56267;89020;96837;101484;101523;104368;104369;109635;109636	True;True;True;True;True;True;True;True;True;True;True;True;True;True;True;True;True;True;True;True;True;True;True	4397;7719;7720;10390;10391;18837;18838;27419;27420;30066;30067;30740;32950;35049;39894;39895;60764;60765;60766;97395;105888;110964;111004;114108;114109;114110;119892;119893	99914;177696;177697;177698;177699;177700;177701;177702;177703;177704;177705;177706;177707;177708;177709;177710;177711;177712;177713;177714;177715;177716;177717;177718;233120;233121;233122;233123;233124;233125;233126;233127;233128;233129;233130;233131;233132;233133;233134;233135;233136;233137;233138;233139;233140;233141;233142;233143;233144;233145;233146;233147;233148;233149;233150;233151;233152;2…	204180;362086;362087;362088;362089;362090;362091;362092;362093;362094;362095;362096;362097;362098;362099;362100;362101;362102;362103;362104;362105;362106;362107;362108;362109;362110;362111;362112;362113;362114;362115;362116;362117;362118;362119;362120;362121;362122;362123;362124;362125;362126;362127;362128;362129;362130;362131;362132;362133;362134;362135;362136;362137;362138;362139;362140;362141;…	204180;362129;476633;476692;809922;1109518;1109557;1202921;1202953;1229848;1333665;1432197;1658694;2590032;2590058;3952686;4320118;4530696;4532118;4710038;4710050;4995294;4995361	782;783;784;785	51;75;123;262	89312.8	166814	132815	48440.5	41523.1	34126	101110	30903.5	74323.1	127506	56359.2	76912.7	71243.1	68831.3	125360	49894.8	54481.1	55447.1	43009.9	44796.5	60515.7		84028
IPI00003495	IPI00003495	IPI00003495	3	3	3	>IPI:IPI00003495.4|SWISS-PROT:Q9Y4C4|ENSEMBL:ENSP00000276282|REFSEQ:NP_004216|H-INV:HIT000058484|VEGA:OTTHUMP00000177034 Tax_Id=9606 Gene_Symbol=MFHAS1 Malignant fibrous histiocytoma-amplified sequence 1	1	3	3	3	3.6	3.6	3.6	116.91	1052	1052	4.4233e-08	375	17306;59442;66889	True;True;True	18716;64179;72275	399552;399553;399554;1355589;1355590;1355591;1530133;1530134	806528;806529;806530;806531;2736632;2736633;2736634;3084664;3084665	806531;2736633;3084664																897.465							582.607
IPI00003505	IPI00003505;IPI00953289;IPI00847729	IPI00003505;IPI00953289	21;13;7	21;13;7	21;13;7	>IPI:IPI00003505.3|SWISS-PROT:Q15645-1|ENSEMBL:ENSP00000166345|REFSEQ:NP_004228|H-INV:HIT000029592|VEGA:OTTHUMP00000115407 Tax_Id=9606 Gene_Symbol=TRIP13 Isoform 1 of Thyroid receptor-interacting protein 13;>IPI:IPI00953289.1|REFSEQ:NP_001159732 Tax_Id=960	3	21	21	21	53.9	53.9	53.9	48.55	432	432;289;197	1.6185e-212	376	4041;12785;23342;41573;42015;43514;47972;50410;51061;51062;66343;77183;77240;77941;81406;82765;88117;110380;110445;110446;113389	True;True;True;True;True;True;True;True;True;True;True;True;True;True;True;True;True;True;True;True;True	4353;13858;25166;25167;44870;45341;46949;51821;54495;54496;55192;55193;71689;84684;84745;85541;89279;90723;96423;96424;120697;120767;120768;123959	98245;98246;98247;98248;98249;98250;98251;98252;98253;98254;98255;98256;98257;98258;98259;303672;303673;303674;303675;303676;303677;303678;303679;303680;515149;515150;515151;515152;515153;515154;923688;923689;923690;923691;923692;923693;923694;932093;932094;932095;932096;932097;932098;932099;932100;971002;971003;971004;971005;971006;971007;971008;971009;971010;971011;971012;971013;971014;971015;9…	200841;200842;200843;200844;200845;200846;200847;200848;200849;200850;200851;200852;200853;200854;200855;200856;200857;200858;200859;200860;614954;614955;614956;614957;614958;614959;614960;614961;614962;614963;614964;1038358;1038359;1038360;1038361;1038362;1038363;1038364;1038365;1869082;1869083;1869084;1869085;1869086;1869087;1869088;1869089;1883951;1883952;1883953;1883954;1883955;1883956;188395…	200850;614956;1038360;1869083;1883955;1963483;2211071;2352261;2373638;2373643;3061228;3516676;3519668;3544805;3663470;3710818;3906177;5042724;5045628;5045656;5173787	786;787	154;339	12301.3	11995.6	4364.47	6920.68	22115.9	11020	34960.7	11107.3	3160.55	1670.99	11010.5	13427.5	9677.73	10154.2	7374.94	13918.2	12688.5	18531.3	19832.4	15406.4	10214.2		24052.1
IPI00003515	IPI00003515	IPI00003515	63	63	62	>IPI:IPI00003515.1|SWISS-PROT:Q15643|TREMBL:B2RUT2;Q6MZL5|ENSEMBL:ENSP00000267622|REFSEQ:NP_004230|H-INV:HIT000325708|VEGA:OTTHUMP00000028325 Tax_Id=9606 Gene_Symbol=TRIP11 Thyroid receptor-interacting protein 11	1	63	63	62	41.3	41.3	40.8	227.64	1979	1979	0	377	5319;8236;14258;15314;15621;16245;17829;18526;18933;19830;22761;23229;25093;25104;26137;26166;26528;28303;35745;40366;41877;43664;45182;45965;46399;49066;59925;61143;62991;63465;64711;65235;65455;65983;66634;67427;68150;68523;71328;73610;78318;79370;79399;80622;80748;81443;81608;85272;86293;86955;91457;91476;93581;95118;95958;96546;96961;97240;100860;103367;105031;107248;108440	True;True;True;True;True;True;True;True;True;True;True;True;True;True;True;True;True;True;True;True;True;True;True;True;True;True;True;True;True;True;True;True;True;True;True;True;True;True;True;True;True;True;True;True;True;True;True;True;True;True;True;True;True;True;True;True;True;True;True;True;True;True;True	5734;8965;15430;16551;16875;17538;19287;20025;20459;21426;24555;25050;27094;27105;28198;28228;28612;30507;38572;43561;45196;47107;48716;49554;50014;50015;53030;64712;66016;68055;68056;68650;69967;70523;70760;71318;72004;72870;73637;74046;77805;80798;85941;87078;87112;88408;88552;89322;89493;93368;94460;95173;100071;100091;102344;104009;104924;105565;106020;106325;110273;113011;114840;117327;118624	130079;130080;130081;130082;130083;130084;130085;130086;130087;130088;130089;130090;130091;130092;130093;130094;130095;130096;130097;130098;130099;130100;130101;130102;130103;130104;130105;130106;130107;130108;130109;130110;130111;130112;130113;130114;130115;130116;130117;130118;130119;130120;130121;130122;130123;130124;130125;130126;130127;130128;130129;130130;130131;130132;130133;130134;130135;…	262217;262218;262219;262220;262221;262222;262223;262224;262225;262226;262227;262228;262229;262230;262231;262232;262233;262234;262235;262236;262237;262238;262239;262240;262241;262242;262243;262244;262245;262246;262247;262248;262249;262250;262251;262252;262253;262254;262255;262256;262257;262258;262259;262260;262261;262262;262263;262264;262265;262266;262267;262268;262269;262270;262271;262272;262273;…	262243;416371;669484;718609;729472;757240;827791;856149;874332;912161;1019907;1035615;1097007;1097300;1132059;1132946;1147448;1218378;1596233;1823519;1880336;1970168;2049367;2106184;2132685;2279251;2756167;2823737;2908038;2931849;2992830;3013005;3021849;3043043;3072571;3111352;3150519;3179227;3275636;3361336;3557126;3593878;3595485;3643844;3647833;3664096;3668253;3782813;3831164;3858672;4059566;4…	788;789;790;791;792;793;794	402;1096;1456;1487;1550;1627;1806	3734.22	8133.93	37211.9	8483.88	2649.79				18511.7	19106.2	1214.2	2868.07	7210.41	9146.43	4368.92	1880.06	9121.62		5302.48				1132.92
IPI00003519	IPI00003519;IPI00917777;IPI00903143	IPI00003519;IPI00917777;IPI00903143	57;56;32	56;55;32	56;55;32	>IPI:IPI00003519.1|SWISS-PROT:Q15029|TREMBL:A8KAP3;B3KX19;B4DMC0;Q6IBM8|ENSEMBL:ENSP00000262414;ENSP00000392094|REFSEQ:NP_004238|H-INV:HIT000042172|VEGA:OTTHUMP00000181883 Tax_Id=9606 Gene_Symbol=EFTUD2 116 kDa U5 small nuclear ribonucleoprotein component;	3	57	56	56	75.4	74.4	74.4	109.43	972	972;937;550	0	378	3097;6158;11887;16134;18142;21829;28365;30509;31692;34666;35160;35902;36618;37013;43012;43773;45966;46007;48600;49431;50279;51633;53631;55576;55577;58245;62965;63360;64165;68740;68759;72689;72692;77283;83744;84162;87348;88721;88743;88744;93030;94003;94760;96426;97194;97195;101371;102890;102891;105934;106649;107576;110782;112674;112711;113502;113503	True;True;True;True;True;True;True;True;True;False;True;True;True;True;True;True;True;True;True;True;True;True;True;True;True;True;True;True;True;True;True;True;True;True;True;True;True;True;True;True;True;True;True;True;True;True;True;True;True;True;True;True;True;True;True;True;True	3337;6646;12894;17421;19616;23564;30573;30574;32942;34210;37419;37943;38736;39491;39965;46404;47222;49555;49599;52491;53421;53422;54352;55793;57922;60020;60021;62878;68014;68536;69394;74277;74298;79796;79801;79802;84791;91758;92192;95589;97079;97103;97104;101750;102803;102804;103619;105439;106276;106277;110847;112498;112499;112500;115814;116596;117685;121129;121130;123184;123224;124080;124081	73279;73280;73281;73282;73283;73284;73285;73286;73287;73288;73289;73290;73291;73292;73293;73294;73295;73296;73297;73298;73299;73300;73301;73302;73303;73304;73305;73306;73307;73308;73309;73310;73311;73312;73313;73314;73315;73316;73317;73318;73319;73320;73321;73322;73323;73324;73325;73326;73327;73328;73329;73330;73331;73332;73333;73334;73335;73336;73337;73338;73339;73340;73341;73342;73343;73344;733…	149458;149459;149460;149461;149462;149463;149464;149465;149466;149467;149468;149469;149470;149471;149472;149473;149474;149475;149476;149477;149478;149479;149480;149481;149482;149483;149484;149485;149486;149487;149488;149489;149490;149491;149492;149493;149494;149495;149496;149497;149498;149499;149500;149501;149502;149503;149504;149505;149506;149507;149508;149509;149510;149511;149512;149513;149514;…	149467;311505;586255;752137;836430;982047;1220616;1333470;1393027;1533638;1551667;1600799;1639759;1661993;1936358;1972762;2106334;2109347;2243434;2298301;2345547;2391803;2472037;2559942;2559945;2669702;2907398;2925914;2968032;3190480;3191274;3321145;3321163;3522078;3742293;3752426;3871060;3936936;3937578;3937581;4120619;4166350;4204303;4294566;4339824;4339842;4526468;4620669;4620680;4810412;48499…	795;796;797;798;799;800;801;802;803;804;805;806;807	105;116;123;203;236;465;475;481;641;687;822;828;957	19479.4	899.309	53487	55962.9	34933.6	6954.69	53477.8	136080	78191.4	29792.6	36304.2	36918.9	67819.8	30408.6	50498.5	27956.6	37341.8	40725.2	49403.1	9310.57	43654.3	39259	47538.8
IPI00003527	IPI00003527;IPI00794755	IPI00003527;IPI00794755	27;16	27;16	12;9	>IPI:IPI00003527.5|SWISS-PROT:O14745|TREMBL:B2R6A3;B3KY21|ENSEMBL:ENSP00000262613|REFSEQ:NP_004243|H-INV:HIT000009855|VEGA:OTTHUMP00000182279 Tax_Id=9606 Gene_Symbol=SLC9A3R1 Na(+)/H(+) exchange regulatory cofactor NHE-RF1;>IPI:IPI00794755.1|VEGA:OTTHUMP00	2	27	27	12	72.9	72.9	34.1	38.868	358	358;239	0	379	786;3784;3785;8128;8129;19832;37511;37645;49799;49800;51678;52946;59016;62779;62780;62783;62784;67913;67944;67945;71961;79291;82986;85286;88953;93250;104941	True;True;True;True;True;True;True;True;True;True;True;True;True;True;True;True;True;True;True;True;True;True;True;True;True;True;True	833;4075;4076;8851;8852;21428;40501;40638;53825;53826;53827;55840;57189;63722;67780;67781;67784;67785;73390;73423;73424;78714;86993;90959;93383;97324;101977;114744	16332;16333;92385;92386;92387;92388;92389;92390;92391;92392;92393;92394;92395;92396;92397;92398;92399;92400;92401;92402;92403;92404;92405;92406;92407;92408;92409;92410;92411;92412;92413;92414;92415;92416;92417;92418;201571;201572;201573;201574;201575;201576;201577;201578;201579;201580;201581;201582;201583;201584;201585;201586;201587;201588;201589;201590;201591;201592;201593;201594;201595;201596;2…	32014;32015;32016;188902;188903;188904;188905;188906;188907;188908;188909;188910;188911;188912;188913;188914;188915;188916;188917;188918;188919;188920;188921;188922;188923;188924;188925;188926;188927;188928;188929;188930;188931;188932;188933;188934;188935;188936;188937;188938;188939;188940;188941;411329;411330;411331;411332;411333;411334;411335;411336;411337;411338;411339;411340;411341;411342;411…	32015;188908;188929;411351;411375;912275;1686135;1690966;2320242;2320261;2392473;2442169;2715866;2900560;2900620;2900632;2900636;3132231;3133278;3133303;3293526;3591995;3722978;3783088;3950331;4130007;4751592	808	207	12325		225364	42801.7	27564.8	24666.3	276828	22500.7	20023.3	18056.3	17818.8	1599.54	45276.6	56589.8	45590.6	55955	37007.2	70402.6	43745.1	31593.2	60752.3	51658.4	27217.9
IPI00003531	IPI00003531	IPI00003531	3	3	3	>IPI:IPI00003531.4|SWISS-PROT:Q93033|ENSEMBL:ENSP00000256652;ENSP00000358482;ENSP00000408903|REFSEQ:NP_004249|H-INV:HIT000326949|VEGA:OTTHUMP00000013817 Tax_Id=9606 Gene_Symbol=CD101 Immunoglobulin superfamily member 2	1	3	3	3	3.4	3.4	3.4	115.11	1021	1021	9.1647e-06	380	27362;46178;60576	True;True;True	29502;49783;65409	585737;1046004;1046005;1046006;1046007;1384986	1171959;2118404;2118405;2118406;2118407;2797609	1171959;2118406;2797609	809	730													851.233
IPI00003562	IPI00003562	IPI00003562	1	1	1	>IPI:IPI00003562.1|SWISS-PROT:O43513|TREMBL:Q6IAZ5|ENSEMBL:ENSP00000286317;ENSP00000401046|REFSEQ:NP_001094286;NP_004261|H-INV:HIT000296224|VEGA:OTTHUMP00000160735 Tax_Id=9606 Gene_Symbol=MED7 Mediator of RNA polymerase II transcription subunit 7	1	1	1	1	9.4	9.4	9.4	27.245	233	233	5.5373e-05	381	105393	TRUE	115240	2380301;2380302	4777581;4777582	4777582	810	189																		230.632
IPI00003565	IPI00003565;IPI00027699;IPI00552190;IPI00183104;IPI00647839;IPI00552808	IPI00003565;IPI00027699;IPI00552190	16;14;13;7;4;1	16;14;13;7;4;1	16;14;13;7;4;1	>IPI:IPI00003565.1|SWISS-PROT:O75832|TREMBL:Q5U0B2|ENSEMBL:ENSP00000217958|REFSEQ:NP_002805|H-INV:HIT000101791|VEGA:OTTHUMP00000023827 Tax_Id=9606 Gene_Symbol=PSMD10 26S proteasome non-ATPase regulatory subunit 10;>IPI:IPI00027699.2|TREMBL:B1AJY7|ENSEMBL:E	6	16	16	16	69	69	69	24.428	226	226;193;185;151;110;79	1.411e-103	382	9440;9441;13919;13920;15230;32926;34724;34725;37101;56743;62769;62770;70712;76281;76282;98707	True;True;True;True;True;True;True;True;True;True;True;True;True;True;True;True	10236;10237;15071;15072;16461;16462;35546;37484;37485;40065;61271;67769;67770;76873;76874;83703;83704;83705;83706;107947	230772;230773;230774;230775;230776;230777;230778;230779;230780;230781;230782;230783;230784;326654;326655;326656;326657;326658;326659;326660;326661;326662;326663;326664;326665;326666;326667;326668;326669;326670;326671;326672;326673;326674;326675;326676;326677;326678;353416;353417;353418;353419;353420;353421;723583;723584;723585;723586;723587;723588;723589;723590;723591;723592;723593;723594;723595;…	472548;472549;472550;472551;472552;472553;472554;472555;472556;472557;472558;472559;472560;472561;472562;472563;658933;658934;658935;658936;658937;658938;658939;658940;658941;658942;658943;658944;658945;658946;658947;658948;658949;658950;658951;658952;658953;658954;658955;658956;658957;658958;658959;658960;658961;658962;658963;714751;714752;714753;714754;714755;714756;1457390;1457391;1457392;1457…	472554;472560;658935;658962;714753;1457417;1536241;1536267;1665733;2603974;2900269;2900286;3249988;3480633;3480644;4411591	811;812;813	124;143;154	5553.18		27175.7	12680.2	11615.1	5336.77	1786.82	78578.7	22954	15695.7	9411.23	1224.01	29170.2	14724.9	1495.03	27220.6	11367.1	4470.97	15447.7	27895	26022.9	9440.09	21048.6
IPI00003588	IPI00003588;IPI00913838	IPI00003588;IPI00913838	12;9	12;9	12;9	>IPI:IPI00003588.1|SWISS-PROT:O43324|ENSEMBL:ENSP00000369038|REFSEQ:NP_004271|H-INV:HIT000032350|VEGA:OTTHUMP00000016008 Tax_Id=9606 Gene_Symbol=EEF1E1 Eukaryotic translation elongation factor 1 epsilon-1;>IPI:IPI00913838.1|TREMBL:C9JLK5|ENSEMBL:ENSP000004	2	12	12	12	69	69	69	19.81	174	174;139	1.4064e-204	383	42;43;4964;16693;27229;29339;69247;73172;77985;79322;79588;111430	True;True;True;True;True;True;True;True;True;True;True;True	43;44;5353;18015;29358;31621;74816;80332;85590;87025;87308;121820	801;802;803;804;805;806;807;808;809;810;811;812;813;814;815;816;817;818;819;820;821;822;823;824;825;826;827;828;829;830;831;832;833;834;835;836;837;838;839;840;841;842;843;844;845;846;847;848;849;850;851;852;853;854;855;856;857;858;859;860;861;862;863;864;121554;121555;121556;121557;121558;121559;121560;121561;121562;121563;121564;121565;121566;121567;121568;121569;121570;121571;121572;121573;121…	1390;1391;1392;1393;1394;1395;1396;1397;1398;1399;1400;1401;1402;1403;1404;1405;1406;1407;1408;1409;1410;1411;1412;1413;1414;1415;1416;1417;1418;1419;1420;1421;1422;1423;1424;1425;1426;1427;1428;1429;1430;1431;1432;1433;1434;1435;1436;1437;1438;1439;1440;1441;1442;1443;1444;1445;1446;1447;1448;1449;1450;1451;1452;1453;1454;1455;1456;1457;1458;1459;1460;1461;1462;1463;1464;1465;1466;1467;1468;1469…	1398;1563;246601;774525;1167949;1278017;3209597;3345852;3546049;3592699;3603801;5080478			14187.8	13727.9	12222.1	40960.3	23231.5	9028.29	18976.4	47439.1		11461.5	8273.8	13421.8	21069.9	22716.3	19664.3	22020.2	25345	15297.1	18212.8	8852.77	26287.9	18798	34063.6
IPI00003590	IPI00003590;IPI00465016;IPI00872013;IPI00015916	IPI00003590;IPI00465016;IPI00872013;IPI00015916	13;13;13;9	13;13;13;9	13;13;13;9	>IPI:IPI00003590.2|SWISS-PROT:O00391-1|TREMBL:A8K477;A8K4C2|ENSEMBL:ENSP00000356574|REFSEQ:NP_002817|H-INV:HIT000222878|VEGA:OTTHUMP00000033189 Tax_Id=9606 Gene_Symbol=QSOX1 Isoform 1 of Sulfhydryl oxidase 1;>IPI:IPI00465016.7|SWISS-PROT:O00391-2|ENSEMBL:E	4	13	13	13	22.9	22.9	22.9	82.577	747	747;604;604;793	3.1799e-100	384	4228;26416;28926;30698;50416;54833;56423;75557;85599;87378;104249;106405;108031	True;True;True;True;True;True;True;True;True;True;True;True;True	4552;28493;31181;33142;54502;54503;59211;60932;82926;93713;95621;113976;116327;118179	102966;102967;102968;102969;102970;102971;569730;569731;627652;627653;627654;627655;627656;627657;670470;1159059;1159060;1159061;1159062;1159063;1159064;1159065;1244661;1244662;1244663;1244664;1244665;1244666;1283856;1283857;1283858;1283859;1283860;1283861;1283862;1283863;1283864;1283865;1283866;1283867;1283868;1283869;1713489;1713490;1713491;1713492;1713493;1713494;1901470;1901471;1901472;190147…	211424;211425;211426;211427;211428;211429;211430;1142868;1142869;1260271;1260272;1260273;1260274;1260275;1260276;1260277;1260278;1260279;1260280;1260281;1260282;1260283;1260284;1348092;2352745;2352746;2352747;2352748;2352749;2352750;2352751;2352752;2352753;2515935;2515936;2515937;2515938;2515939;2515940;2515941;2515942;2595309;2595310;2595311;2595312;2595313;2595314;2595315;2595316;2595317;259531…	211430;1142868;1260279;1348092;2352749;2515938;2595315;3448723;3803976;3874075;4702545;4833426;4928528	814	301													2122.08	8507	883.359			15425.1				1372.18
IPI00003606	IPI00003606;IPI00921982;IPI00374140;IPI00922204	IPI00003606;IPI00921982;IPI00374140;IPI00922204	4;3;2;2	4;3;2;2	4;3;2;2	>IPI:IPI00003606.3|SWISS-PROT:Q9UBS8|TREMBL:B3KN55|ENSEMBL:ENSP00000324956;ENSP00000348462;ENSP00000378027;ENSP00000378028|REFSEQ:NP_004281;NP_899646;NP_899647;NP_899648|H-INV:HIT000388777|VEGA:OTTHUMP00000160065 Tax_Id=9606 Gene_Symbol=RNF14 E3 ubiquitin-	4	4	4	4	9.3	9.3	9.3	53.837	474	474;298;348;171	8.2207e-23	385	24194;50396;73519;111755	True;True;True;True	26077;54478;80701;122169	532697;532698;532699;532700;532701;1158585;1667640;2537172	1072453;1072454;1072455;1072456;1072457;1072458;2351822;3357075;5096685	1072456;2351822;3357075;5096685								1396.41
IPI00003627	IPI00003627;IPI00216622;IPI00792088;IPI00007776;IPI00944907;IPI00945240;IPI00790197;IPI00793214	IPI00003627;IPI00216622	14;11;5;2;2;1;1;1	14;11;5;2;2;1;1;1	14;11;5;2;2;1;1;1	>IPI:IPI00003627.1|SWISS-PROT:O96019-1|TREMBL:Q53FS0;Q6FI97|ENSEMBL:ENSP00000397552|REFSEQ:NP_004292|H-INV:HIT000023521|VEGA:OTTHUMP00000173648 Tax_Id=9606 Gene_Symbol=ACTL6A Isoform 1 of Actin-like protein 6A;>IPI:IPI00216622.1|SWISS-PROT:O96019-2|ENSEMBL	8	14	14	14	51.7	51.7	51.7	47.46	429	429;387;119;426;50;113;72;39	3.7432e-235	386	4150;23413;24689;59382;60434;67031;73901;79073;86461;87652;91031;92836;94690;102374	True;True;True;True;True;True;True;True;True;True;True;True;True;True	4471;25240;25241;26667;26668;64112;65253;72430;81107;86758;94639;94640;95919;99614;101533;103546;111944	101474;101475;101476;101477;101478;101479;101480;101481;101482;101483;101484;101485;101486;101487;101488;101489;101490;516128;516129;516130;516131;540252;540253;540254;540255;540256;540257;540258;1353221;1353222;1353223;1353224;1353225;1353226;1353227;1353228;1353229;1353230;1353231;1353232;1353233;1353234;1353235;1353236;1353237;1353238;1353239;1353240;1353241;1353242;1353243;1353244;1353245;135…	207134;207135;207136;207137;207138;207139;207140;207141;207142;207143;207144;207145;207146;207147;207148;207149;207150;207151;207152;1040199;1040200;1040201;1040202;1040203;1086205;1086206;1086207;1086208;1086209;1086210;1086211;1086212;1086213;2731340;2731341;2731342;2731343;2731344;2731345;2731346;2731347;2731348;2731349;2731350;2731351;2731352;2731353;2731354;2731355;2731356;2731357;2731358;27…	207134;1040203;1086208;2731401;2789292;3088986;3372113;3585031;3837842;3888982;4045144;4110553;4201912;4588222	815;816;817;818;819;820	43;82;92;122;213;222	8957.77	11895.8	9123.56	4789.87	13297.4	37035.9	27044.6	4597.59	10788.4	16659.9	13319	7282.72	18970.6	24337.7	16736.9	3828.94	2190.02	10611.2	21184.8	16456.8	4181.93	22642.9	24829.7
IPI00003647	IPI00003647;IPI00107483;IPI00654688	IPI00003647;IPI00107483	4;2;1	4;2;1	4;2;1	>IPI:IPI00003647.1|SWISS-PROT:O60671-1|ENSEMBL:ENSP00000340879;ENSP00000371469|REFSEQ:NP_002844|H-INV:HIT000063046|VEGA:OTTHUMP00000115990;OTTHUMP00000115992 Tax_Id=9606 Gene_Symbol=RAD1 Isoform 1 of Cell cycle checkpoint protein RAD1;>IPI:IPI00107483.1|SW	3	4	4	4	18.1	18.1	18.1	31.827	282	282;173;68	6.5156e-40	388	45383;48846;77635;108173	True;True;True;True	48931;52759;85183;118328	1018957;1018958;1018959;1018960;1018961;1018962;1018963;1018964;1018965;1018966;1018967;1018968;1112487;1112488;1757253;2455091;2455092;2455093	2060868;2060869;2060870;2060871;2060872;2060873;2060874;2060875;2060876;2060877;2060878;2060879;2060880;2060881;2256354;2256355;2256356;3532177;4934251;4934252;4934253	2060873;2256356;3532177;4934252											7382.13	1340.77	2367.91		1299.95						1186.14	1257.11	2151.3		705.833
IPI00003648	IPI00003648;IPI00218887;IPI00218888	IPI00003648;IPI00218887;IPI00218888	5;5;5	5;5;5	5;5;5	>IPI:IPI00003648.2|SWISS-PROT:Q15223-1|TREMBL:Q6SYC1|ENSEMBL:ENSP00000264025|REFSEQ:NP_002846 Tax_Id=9606 Gene_Symbol=PVRL1 Isoform Delta of Poliovirus receptor-related protein 1;>IPI:IPI00218887.1|SWISS-PROT:Q15223-2|TREMBL:Q6SYC0|ENSEMBL:ENSP00000344974|	3	5	5	5	17	17	17	57.157	517	517;458;352	1.2024e-55	389	37432;49507;66915;80998;102918	True;True;True;True;True	40414;53504;72304;88846;112528	832653;1134165;1530775;1822221;2306102;2306103;2306104;2306105;2306106;2306107;2306108;2306109	1682511;2301967;3085790;3654973;4621722;4621723;4621724;4621725;4621726;4621727;4621728;4621729;4621730;4621731	1682511;2301967;3085790;3654973;4621722					2187.5					12654.8										1708.8				3814.58
IPI00003704	IPI00003704;IPI00027838;IPI00940890;IPI00908491	IPI00003704;IPI00027838;IPI00940890	20;14;10;9	20;14;10;9	2;2;0;1	>IPI:IPI00003704.4|SWISS-PROT:Q9BWF3-1|TREMBL:A8K9U0|ENSEMBL:ENSP00000309166;ENSP00000386561;ENSP00000386894|REFSEQ:NP_002887|H-INV:HIT000296642|VEGA:OTTHUMP00000205224;OTTHUMP00000205225;OTTHUMP00000205226 Tax_Id=9606 Gene_Symbol=RBM4 Isoform 1 of RNA-bin	4	20	20	2	70.6	70.6	3	40.313	364	364;359;143;173	7.3002e-221	390	2184;9608;20165;36018;36019;41270;57658;59163;59321;70638;76514;77455;89404;93920;94163;94522;101356;105324;105709;112875	True;True;True;True;True;True;True;True;True;True;True;True;True;True;True;True;True;True;True;True	2356;10425;21784;38855;38856;44528;62245;63876;64046;76763;76764;83957;83958;84975;97808;102709;102977;103371;110830;115163;115573;123398	53955;53956;53957;53958;53959;53960;53961;53962;53963;53964;53965;53966;53967;53968;53969;53970;53971;53972;53973;53974;53975;53976;53977;53978;53979;53980;53981;53982;53983;53984;53985;53986;53987;53988;234127;234128;234129;234130;234131;234132;234133;234134;234135;234136;234137;234138;234139;234140;234141;234142;234143;234144;234145;234146;234147;234148;234149;234150;234151;234152;234153;234154…	111143;111144;111145;111146;111147;111148;111149;111150;111151;111152;111153;111154;111155;111156;111157;111158;111159;111160;111161;111162;111163;111164;111165;111166;111167;111168;111169;111170;111171;111172;111173;111174;111175;111176;111177;111178;111179;111180;111181;111182;111183;111184;111185;111186;111187;478548;478549;478550;478551;478552;478553;478554;478555;478556;478557;478558;478559;…	111185;478577;922440;1606081;1606089;1859328;2640783;2722397;2726794;3247096;3486923;3525488;3970925;4157878;4172383;4187714;4525780;4773808;4798054;5143812	822;823	156;260	10826.5	2667.44	18184.3	8610.3	4448.17		6829.25	16675.7	2562.75	8179.26	15829.3	7613.6	11808.2		9737.27	10094.2	15103.1	9678.96	18155.3	25304.5	14334.8	4648.9	11305.7
IPI00003739	IPI00003739;IPI00012192;IPI00641167	IPI00003739	11;5;4	11;5;4	11;5;4	>IPI:IPI00003739.5|SWISS-PROT:Q9Y6V7|TREMBL:A8K7A1;Q9NVY6|ENSEMBL:ENSP00000247003|REFSEQ:NP_061943|VEGA:OTTHUMP00000076347 Tax_Id=9606 Gene_Symbol=DDX49 Probable ATP-dependent RNA helicase DDX49	3	11	11	11	32.9	32.9	32.9	54.226	483	483;254;192	1.1172e-98	391	3551;23143;23966;46375;51446;53178;66020;81194;94188;98825;114261	True;True;True;True;True;True;True;True;True;True;True	3828;24961;25836;49990;55596;57439;71355;89058;103003;108077;124889	84819;84820;84821;512397;512398;512399;512400;512401;512402;512403;512404;512405;512406;528162;528163;1051801;1051802;1051803;1177214;1211420;1211421;1211422;1211423;1211424;1211425;1211426;1211427;1211428;1211429;1211430;1510466;1510467;1510468;1510469;1510470;1510471;1510472;1510473;1510474;1510475;1510476;1510477;1510478;1510479;1510480;1510481;1824706;2086827;2086828;2086829;2086830;2086831;2…	171863;171864;171865;171866;171867;171868;171869;1033489;1033490;1033491;1033492;1033493;1033494;1033495;1033496;1033497;1033498;1033499;1064208;1064209;2131086;2131087;2131088;2385921;2450219;2450220;2450221;2450222;2450223;2450224;2450225;2450226;2450227;2450228;2450229;2450230;2450231;3043480;3043481;3043482;3043483;3043484;3043485;3043486;3043487;3043488;3043489;3043490;3043491;3043492;304349…	171868;1033492;1064209;2131088;2385921;2450220;3043484;3659468;4173561;4416312;5213304				997.449	1292.01	2271.56	1138.45						1755.97					1298.71	1807.4	2357.04	1471.66	1453.2		1511.87
IPI00003765	IPI00003765;IPI00795461;IPI00927246;IPI00927473;IPI00925105;IPI00927915	IPI00003765	8;2;2;1;1;1	8;2;2;1;1;1	8;2;2;1;1;1	>IPI:IPI00003765.1|SWISS-PROT:Q9Y6W3|TREMBL:B2RAM2;Q7Z479|ENSEMBL:ENSP00000253693|REFSEQ:NP_055111|H-INV:HIT000058935|VEGA:OTTHUMP00000160302;OTTHUMP00000170351 Tax_Id=9606 Gene_Symbol=CAPN7 Calpain-7	6	8	8	8	11.6	11.6	11.6	92.651	813	813;154;153;248;42;36	1.6076e-22	392	40989;78570;86782;96138;108101;111988;115177;115404	True;True;True;True;True;True;True;True	44225;86215;94985;105121;118251;122432;125902;126138	913115;1774156;1774157;1774158;1774159;1774160;1774161;1774162;1774163;1774164;1925693;2134906;2134907;2134908;2134909;2134910;2134911;2134912;2134913;2134914;2453306;2453307;2453308;2453309;2453310;2540497;2617061;2622086	1848479;3563799;3563800;3563801;3563802;3563803;3563804;3563805;3563806;3563807;3563808;3563809;3563810;3563811;3563812;3852093;4273075;4273076;4273077;4273078;4273079;4273080;4273081;4273082;4273083;4273084;4273085;4273086;4273087;4930833;4930834;4930835;4930836;4930837;5102573;5254341;5263647;5263648	1848479;3563806;3852093;4273080;4930835;5102573;5254341;5263647									2022.47					603.099			389.529	407.806	855.999		444.151			532.552	1828.89
IPI00003766	IPI00003766	IPI00003766	16	16	16	>IPI:IPI00003766.4|SWISS-PROT:O95571|TREMBL:B2RCZ7|ENSEMBL:ENSP00000292147|REFSEQ:NP_055112|H-INV:HIT000101792|VEGA:OTTHUMP00000078252 Tax_Id=9606 Gene_Symbol=ETHE1 Protein ETHE1, mitochondrial	1	16	16	16	87.8	87.8	87.8	27.873	254	254	9.6525e-263	393	9276;13690;20244;34871;44347;47091;47092;62816;66160;66161;67294;80756;80757;89742;94916;98099	True;True;True;True;True;True;True;True;True;True;True;True;True;True;True;True	10065;10066;14830;21869;37645;47828;50797;50798;50799;50800;67819;71504;71505;72716;88563;88564;88565;88566;98161;103783;107247	227948;227949;227950;227951;227952;227953;227954;227955;227956;227957;227958;227959;227960;227961;322261;322262;322263;322264;322265;322266;322267;460363;460364;460365;460366;460367;460368;460369;460370;460371;460372;460373;460374;460375;460376;460377;460378;460379;460380;460381;460382;460383;460384;460385;460386;460387;460388;460389;460390;460391;460392;460393;460394;460395;460396;460397;460398;…	467441;467442;467443;467444;467445;467446;467447;467448;467449;467450;467451;467452;467453;467454;467455;467456;649877;649878;649879;649880;649881;649882;649883;927702;927703;927704;927705;927706;927707;927708;927709;927710;927711;927712;927713;927714;927715;927716;927717;927718;927719;927720;927721;927722;927723;927724;927725;927726;927727;927728;927729;927730;927731;927732;927733;927734;927735;…	467447;649878;927726;1542171;1998654;2163929;2163959;2901653;3052037;3052081;3104577;3648946;3648951;3987230;4211349;4383724	824;825;826;827	28;149;226;245	1566.57	41756.3	12279.3	86967.1	28488.6	12646.3	18692	26380.2	85518.8	25803.5	55267.9	31449.2	33891.9	57109	137625	60540	38619	68019.9	15191.7	5282.31	13299.6	23416.4	1835.13
IPI00003768	IPI00003768;IPI00554461;IPI00878536;IPI00854683;IPI00879039;IPI00879274;IPI00445559	IPI00003768;IPI00554461;IPI00878536;IPI00854683	17;17;17;11;5;4;2	17;17;17;11;5;4;2	17;17;17;11;5;4;2	>IPI:IPI00003768.1|SWISS-PROT:O00541-1|TREMBL:B2RDF2;B3KTZ6|ENSEMBL:ENSP00000346725|REFSEQ:NP_055118|H-INV:HIT000286856|VEGA:OTTHUMP00000028654;OTTHUMP00000199068 Tax_Id=9606 Gene_Symbol=PES1 Isoform 1 of Pescadillo homolog;>IPI:IPI00554461.1|SWISS-PROT:O0	7	17	17	17	31	31	31	68.002	588	588;583;571;449;171;194;140	2.8569e-111	394	13318;19833;29887;35674;38258;49348;54478;54494;55250;55251;56901;61917;65108;86980;87131;89121;114839	True;True;True;True;True;True;True;True;True;True;True;True;True;True;True;True;True	14430;21429;32219;38499;41292;53333;58814;58830;59669;59670;61431;66849;70386;95198;95360;97505;125546	311448;311449;311450;311451;311452;311453;452685;452686;452687;452688;452689;452690;452691;452692;452693;452694;452695;452696;452697;452698;452699;452700;452701;452702;452703;452704;452705;452706;452707;452708;452709;452710;452711;452712;452713;452714;651569;651570;651571;651572;651573;651574;651575;790034;849214;849215;849216;849217;849218;849219;849220;849221;849222;849223;849224;849225;849226;…	628486;628487;628488;628489;628490;628491;628492;628493;912291;912292;912293;912294;912295;912296;912297;912298;912299;912300;912301;912302;912303;912304;912305;912306;912307;912308;912309;912310;912311;912312;912313;912314;912315;912316;912317;912318;912319;912320;912321;912322;912323;912324;912325;912326;1305427;1305428;1305429;1305430;1305431;1305432;1305433;1305434;1593941;1593942;1716427;171…	628491;912325;1305430;1593942;1716436;2293692;2498169;2500107;2541731;2541736;2610041;2860156;3006958;3859521;3863749;3957029;5242609			880.415	4544.37	9079.66	9636.46	2916.27			9676.18	1471.94		2688.71	1079.91	2412.27	849.557	4749.2	5042.52	4956.26	3808.38	4185.5	4447.32	7239.71		598.164
[truncated: 7,845 more rows]
[truncated: 36 more columns]

## Sheet: NCI60 summary proteome
Accession	Symbol	Gene Name	Location	Type	Proteome Profiles	Kinomes	Deep Proteomes
IPI00000001	STAU1	staufen, RNA binding protein, homolog 1 (Drosophila)	Cytoplasm	transporter	TRUE	FALSE	TRUE
IPI00000005	NRAS (includes EG:18176)	neuroblastoma RAS viral (v-ras) oncogene homolog	Plasma Membrane	enzyme	TRUE	FALSE	TRUE
IPI00000006	HRAS	v-Ha-ras Harvey rat sarcoma viral oncogene homolog	Plasma Membrane	enzyme	TRUE	FALSE	TRUE
IPI00000013	CTSL2	cathepsin L2	Cytoplasm	peptidase	TRUE	FALSE	FALSE
IPI00000015	SRSF4	serine/arginine-rich splicing factor 4	Nucleus	other	FALSE	FALSE	TRUE
IPI00000030	PPP2R5D	protein phosphatase 2, regulatory subunit B', delta	Nucleus	phosphatase	TRUE	FALSE	TRUE
IPI00000041	RHOB	ras homolog family member B	Cytoplasm	enzyme	TRUE	FALSE	TRUE
IPI00000049	TNFSF10	tumor necrosis factor (ligand) superfamily, member 10	Extracellular Space	cytokine	TRUE	FALSE	TRUE
IPI00000051	PFDN1	prefoldin subunit 1	Cytoplasm	transcription regulator	TRUE	FALSE	TRUE
IPI00000057	COG2 (includes EG:22796)	component of oligomeric golgi complex 2	Cytoplasm	transporter	TRUE	TRUE	TRUE
IPI00000070	LDLR	low density lipoprotein receptor	Plasma Membrane	transporter	TRUE	FALSE	TRUE
IPI00000075	TGFB1	transforming growth factor, beta 1	Extracellular Space	growth factor	TRUE	FALSE	FALSE
IPI00000077	RNASEH1	ribonuclease H1	Nucleus	enzyme	FALSE	FALSE	TRUE
IPI00000104	RNGTT	RNA guanylyltransferase and 5'-phosphatase	Nucleus	phosphatase	TRUE	FALSE	TRUE
IPI00000105	MVP	major vault protein	Nucleus	other	TRUE	FALSE	TRUE
IPI00000115	CNIH4	cornichon homolog 4 (Drosophila)	Plasma Membrane	other	TRUE	TRUE	TRUE
IPI00000138	MGAT1	mannosyl (alpha-1,3-)-glycoprotein beta-1,2-N-acetylglucosaminyltransferase	Cytoplasm	enzyme	TRUE	FALSE	TRUE
[truncated: 10,333 more rows]
