# Supplementary material for: Organization of Enzyme Concentration across the Metabolic Network in Cancer Cells
Source: PLoS One. 2015 Jan 26;10(1):e0117131. doi: 10.1371/journal.pone.0117131 (PMC4306493; doi:10.1371/journal.pone.0117131)
Supplement: S2 Table — KM values were retrieved from BRENDA and ΔG° from Henry et al.[23]. (XLSX) [file pone.0117131.s002.xlsx]

## Sheet: UniprotGsCPCsKMs.csv
Uniprot	Gene Name	ΔG°	KM	CPC	Kegg EC identifier	Reaction Henry et al.
Q16775	HAGH	-18	0.156752	5659.96	3.1.2.6	h2o + lgt-S >-> gthrd + h + lac-D
Q15274	QPRT	-16.8	0.0168	34518.3	2.4.2.19	(2)h + prpp + quln >-> co2 + nicrnt + ppi
P31939	ATIC	-15.5	0.0152167	236476	2.1.2.3	10fthf + aicar <=> fprica + thf + h
Q06203	PPAT	-14.9	0.877143	10666.1	2.4.2.14	gln-L + h2o + prpp >-> glu-L + ppi + pram
O60547	GMDS	-13.7	0.022535	19355.1	4.2.1.47	gdpmann >-> gdpddman + h2o
P13716	ALAD	-13.4	1.296	4146.37	4.2.1.24	(2)5aop >-> h + (2)h2o + ppbng
P30837	ALDH1B1	-12.5	0.0110239	56320.7	1.2.1.3	acald + h2o + nad >-> ac + (2)h + nadh
P32320	CDA	-9.8	0.0864219	36094.2	3.5.4.5	cytd + h + h2o >-> nh4 + uri
P00813	ADA	-9.8	0.0457023	63318.2	3.5.4.4	adn + h + h2o >-> ins + nh4
P11172	UMPS	-9.4	0.03997	15658	2.4.2.10	orot5p + ppi <=> orot + prpp
P16278	GLB1	-9.1	0.62	19113.9	3.2.1.23	h2o + lcts >-> gal + glc-D
P00492	HPRT1	-8.8	0.0162158	99509.8	2.4.2.8	hxan + prpp >-> imp + ppi
P07741	APRT	-8.8	0.00498	153062	2.4.2.7	ade + prpp >-> amp + ppi
P14618	PKM	-8.4	0.719325	3.139e+06	2.7.1.40	adp + h + pep >-> atp + pyr
P33316	DUT	-8.3	0.180969	2481	3.6.1.23	dutp + h2o >-> dump + h + ppi
O60701	UGDH	-7.4	0.0682	145151	1.1.1.22	h2o + (2)nad + udpg >-> (3)h + (2)nadh + udpglcur
O94925	GLS	-6.8	3.06667	210496	3.5.1.2	gln-L + h2o >-> glu-L + nh4
P06280	GLA	-6.4	4.12167	7139.24	3.2.1.22	h2o + melib >-> gal + glc-D
P00374	DHFR	-6.3	0.006005	17118.8	1.5.1.3	dhf + h + nadph <=> nadp + thf
O94808	GFPT2	-5.9	1.04	4475.71	2.6.1.16	f6p + gln-L >-> gam6p + glu-L
P29218	IMPA1	-5.6	0.29	15458.7	3.1.3.25	h2o + mi1p-D >-> inost + pi
O95861	BPNT1	-5.6	0.0007	17336.9	3.1.3.7	h2o + pap >-> amp + pi
P49915	GMPS	-5.3	0.2192	135628	6.3.5.2	atp + gln-L + h2o + xmp >-> amp + glu-L + gmp + (2)h + ppi
Q9Y303	AMDHD2	-5.3	0.029	6054.25	3.5.1.25	acgam6p + h2o >-> ac + gam6p
Q9NRF8	CTPS2	-4.9	0.07975	6312.83	6.3.4.2	atp + gln-L + h2o + utp >-> adp + ctp + glu-L + (2)h + pi
P00558	PGK1	-4.7	0.25925	1.19945e+06	2.7.2.3	3pg + atp <=> 13dpg + adp
P19367	HK1	-4.5	0.515855	209592	2.7.1.1	atp + glc-D >-> adp + g6p + h
P23743	DGKA	-4.5	0.223182	4181	2.7.1.107	12dgr_EC + atp >-> adp + h + pa_EC
Q9BZX2	UCK2	-4.5	0.176714	13179.3	2.7.1.48	gtp + uri >-> gdp + h + ump
Q9H477	RBKS	-4.5	0.0833333	1286.67	2.7.1.15	atp + rib-D >-> adp + h + r5p
P08237	PFKM	-4.5	0.08305	49159.8	2.7.1.11	atp + tag6p-D >-> adp + h + tagdp-D
P55263	ADK	-4.5	0.0732429	14371.7	2.7.1.20	adn + atp >-> adp + amp + h
Q9BZ23	PANK2	-4.5	0.036	452.8	2.7.1.33	atp + pnto-R >-> 4ppan + adp + h
O00764	PDXK	-4.5	0.0288405	7600.61	2.7.1.35	atp + pydxn >-> adp + h + pdx5p
P04183	TK1	-4.5	0.0253102	16305	2.7.1.21	atp + thymd >-> adp + dtmp + h
Q96CD2	PPCDC	-4.3	0.118	1300.64	4.1.1.36	4ppcys + h >-> co2 + pan4p
Q9UG56	PISD	-4.3	0.09	5400.03	4.1.1.65	h + ps_EC >-> co2 + pe_EC
Q8N159	NAGS	-3.4	4.79	2250	2.3.1.1	accoa + glu-L >-> acglu + coa + h
A6NDG6	PGP	-3.4	0.7805	12095.4	3.1.3.18	2pglyc + h2o >-> glyclt + pi
Q969T7	NT5C3B	-3.4	0.569572	551.75	3.1.3.5	dump + h2o >-> duri + pi
Q9BQK8	LPIN3	-3.4	0.266429	945.333	3.1.3.4	h2o + pa_EC >-> 12dgr_EC + pi
P78330	PSPH	-3.4	0.068	36208.5	3.1.3.3	h2o + pser-L >-> pi + ser-L
P04818	TYMS	-3.4	0.00485562	23842.3	2.1.1.45	dump + mlthf >-> dhf + dtmp
Q9HAB8	PPCS	-3	0.105667	7583.88	6.3.2.5	4ppan + ctp + cys-L >-> 4ppcys + cmp + h + ppi
O75191	XYLB	-3	0.024	1577	2.7.1.17	atp + xylu-D >-> adp + h + xu5p-D
P22102	GART	-2.6	4.22202	186007	6.3.4.13	atp + gly + pram <=> adp + gar + h + pi
P48506	GCLC	-2.6	1.26971	9554.57	6.3.2.2	atp + cys-L + glu-L >-> adp + glucys + h + pi
P48637	GSS	-2.6	0.36875	40918.6	6.3.2.3	atp + glucys + gly >-> adp + gthrd + h + pi
P34949	MPI	-2.5	0.160143	2973	5.3.1.8	man6p <=> f6p
P06744	GPI	-2.5	0.101878	482866	5.3.1.9	g6p <=> f6p
P51570	GALK1	-2.3	0.1711	8485.93	2.7.1.6	atp + gal <=> adp + gal1p + h
Q96G03	PGM2	-2.2	0.06875	32429.2	5.4.2.2	g1p <=> g6p
O15305	PMM2	-2.2	0.0108857	10494	5.4.2.8	man1p <=> man6p
P60891	PRPS1	-1.8	0.161055	17396.4	2.7.6.1	atp + r5p <=> amp + h + prpp
Q13907	IDI1	-1.1	0.0279	22160.7	5.3.3.2	ipdp >-> dmpp
P46926	GNPDA1	-0.9	9.60344	29934.4	3.5.99.6	gam6p + h2o >-> f6p + nh4
P34897	SHMT2	-0.9	0.0647	260057	2.1.2.1	ser-L + thf >-> gly + h2o + mlthf
P11413	G6PD	-0.9	0.0355367	273625	1.1.1.49	g6p + nadp <=> 6pgl + h + nadph
P49247	RPIA	-0.7	2.2	14200.5	5.3.1.6	r5p <=> ru5p-D
P22033	MUT	-0.3	0.586667	19064.9	5.4.99.2	succoa >-> mmcoa-R
P06733	ENO1	-0.2	0.4181	2.93704e+06	4.2.1.11	2pg <=> h2o + pep
P17174	GOT1	0	12.28	57814.1	2.6.1.1	akg + asp-L <=> glu-L + oaa
Q8TD30	GPT2	0	6.64167	9767.56	2.6.1.2	akg + ala-L <=> glu-L + pyr
O15382	BCAT2	0	3.49853	13111.1	2.6.1.42	4mop + glu-L >-> akg + leu-L
P30085	CMPK1	0	0.472645	53538.3	2.7.4.14	atp + dcmp <=> adp + dcdp
P00568	AK1	0	0.17051	40083.9	2.7.4.3	amp + atp <=> (2)adp
Q14376	GALE	0	0.165667	17737.7	5.1.3.2	udpg <=> udpgal
P23919	DTYMK	0	0.116126	82968.8	2.7.4.9	atp + dtmp <=> adp + dtdp
P27144	AK4	0	0.107833	46004.3	2.7.4.3	amp + atp <=> (2)adp
Q16774	GUK1	0	0.044125	2948.5	2.7.4.8	atp + gmp <=> adp + gdp
P04406	GAPDH	0.1	0.0660147	4.4792e+06	1.2.1.12	g3p + nad + pi <=> 13dpg + h + nadh
P60174	TPI1	0.2	0.425385	1.93883e+06	5.3.1.1	dhap <=> g3p
P30520	ADSS	0.4	0.3998	22156.3	6.3.4.4	asp-L + gtp + imp >-> dcamp + gdp + (2)h + pi
Q9NR19	ACSS2	0.4	0.109667	5989.06	6.2.1.1	ac + atp + coa >-> accoa + amp + ppi
P48735	IDH2	0.6	0.00523333	170920	1.1.1.42	icit + nadp <=> akg + co2 + nadph
Q04760	GLO1	0.7	0.093	193330	4.4.1.5	gthrd + mthgxl >-> lgt-S
P29401	TKT	-0.6	0.286968	1.25459e+06	2.2.1.1	e4p + xu5p-D <=> f6p + g3p
Q9HAN9	NMNAT1	2.3	0.127931	4906.69	2.7.7.18	atp + h + nicrnt >-> dnad + ppi
Q13057	COASY	2.3	0.0976	13418.4	2.7.7.3	atp + h + pan4p >-> dpcoa + ppi
Q8NFF5	FLAD1	2.3	0.0345633	3343.1	2.7.7.2	atp + fmn + h >-> fad + ppi
Q16222	UAP1	2.8	0.793333	50476.4	2.7.7.23	acgam1p + h + utp >-> ppi + uacgam
Q16851	UGP2	2.8	0.150667	31328.1	2.7.7.9	g1p + h + utp <=> ppi + udpg
P04181	OAT	2.9	5.6275	104049	2.6.1.13	akg + orn >-> glu-L + glu5sa
P80404	ABAT	2.9	0.896	5298.5	2.6.1.19	4abut + akg >-> glu-L + sucsal
P20839	IMPDH1	2.9	0.02219	14287.4	1.1.1.205	h2o + imp + nad >-> h + nadh + xmp
P52209	PGD	3.3	0.03875	166230	1.1.1.44	6pgc + nadp >-> co2 + nadph + ru5p-D
P04424	ASL	4.4	2.24	3655.87	4.3.2.1	argsuc <=> arg-L + fum
P30566	ADSL	4.4	0.00251	26905.1	4.3.2.2	25aics <=> aicar + fum
Q9Y6K0	CEPT1	4.5	0.05476	4007.55	2.7.8.1	cmp + h + pe_EC <=> 12dgr_EC + cdpea
O43175	PHGDH	4.8	0.0183	153419	1.1.1.95	3pg + nad >-> 3php + h + nadh
P04075	ALDOA	5.2	0.224969	1.42295e+06	4.1.2.13	fdp <=> dhap + g3p
P00966	ASS1	5.7	0.04625	34030.7	6.3.4.5	asp-L + atp + citr-L >-> amp + argsuc + h + ppi
O43865	AHCYL1	7	0.03022	15175.4	3.3.1.1	ahcys + h2o <=> adn + hcys-L
P24752	ACAT1	7	0.028	150840	2.3.1.9	(2)accoa <=> aacoa + coa
P00491	PNP	-7.9	0.200229	81817.1	2.4.2.1	adn + pi <=> ade + r1p
P11586	MTHFD1	9.7	0.01275	424636	1.5.1.5	mlthf + nadp <=> methf + nadph
